# Supplementary material for: β-Li0.37Na0.63Fe(MoO4)2
Source: Acta Crystallogr Sect E Struct Rep Online. 2014 Jan 18;70(Pt 2):i9–i10. doi: 10.1107/S1600536814000646 (PMC3998243; doi:10.1107/S1600536814000646)
Supplement: Supplementary file 1 [file e-70-000i9-sup1.cif]

##############################################################################
#                                                                            #
# This CIF contains the data in a paper accepted for publication in          #
# Acta Crystallographica Section E. It conforms to the requirements of       #
# Notes for Authors for Acta Crystallographica Section E, and has been       #
# peer reviewed under the auspices of the IUCr Commission on Journals.       #
#                                                                            #
# Full details of the Crystallographic Information File format               #
# are given in the paper "The Crystallographic Information File (CIF):       #
# a New Standard Archive File for Crystallography" by S. R. Hall, F. H.      #
# Allen and I. D. Brown [Acta Cryst. (1991), A47, 655-685].                  #
#                                                                            #
# The current version of the core CIF dictionary is obtainable from          #
# ftp://ftp.iucr.org/pub/cif_core.dic.                                       #
#                                                                            #
# Software is freely available for graphical display of the structure(s)     #
# in this CIF. For information consult the CIF software page                 #
# http://www.iucr.org/resources/cif/software.                                #
#                                                                            #
# This file may be used for bona fide research purposes within the           #
# scientific community so long as proper attribution is given to the journal # 
# article from which it was obtained.                                        #
#                                                                            #
##############################################################################
data_I
_audit_creation_method     SHELXL-97
_journal_date_recd_electronic     2013-12-10
_journal_date_accepted     2014-01-10
_journal_name_full     'Acta Crystallographica, Section E'
_journal_year     2014
_journal_volume     70
_journal_issue      2
_journal_page_first     i9
_journal_page_last     i10
_journal_paper_category     QI
_journal_paper_doi     10.1107/S1600536814000646
_journal_coeditor_code     VN2079
_publ_contact_author_name     'Dr. A. Souilem'
_publ_contact_author_address
;
Laboratoire de Mat\'eriaux et Cristallochimie
Facult\'e des Sciences de Tunis
Universit\'e de Tunis ElManar
2092 Manar II Tunis
Tunisia
;
_publ_contact_author_email     'souilem_amira@yahoo.fr'
_publ_contact_author_fax     '216 71 88 34 24'
_publ_contact_author_phone     '216 71 87 26 00'
_publ_section_title
;
\b-Li~0.37~Na~0.63~Fe(MoO~4~)~2~
;
loop_
    _publ_author_name
    _publ_author_address
    'Souilem, Amira'
;
Laboratoire de Mat\'eriaux et Cristallochimie,
Facult\'e des Sciences de Tunis,
Universit\'e de Tunis ElManar, 2092 Manar II Tunis, Tunisia
;
    'Zid, Mohamed Faouzi'
;
Laboratoire de Mat\'eriaux et Cristallochimie,
Facult\'e des Sciences de Tunis,
Universit\'e de Tunis ElManar, 2092 Manar II Tunis, Tunisia
;
    'Driss, Ahmed'
;
Laboratoire de Mat\'eriaux et Cristallochimie,
Facult\'e des Sciences de Tunis,
Universit\'e de Tunis ElManar, 2092 Manar II Tunis, Tunisia
;
_database_code_depnum_ccdc_archive     'CCDC 965914'
_chemical_name_systematic
;
Lithium/sodium iron(III) bis[orthomolybdate(VI)]
;
_chemical_name_common     ?
_chemical_formula_moiety     'Fe Mo2 O8, 0.63(Na), 0.37(Li)'
_chemical_formula_sum     'Fe Li0.37 Mo2 Na0.63 O8'
_chemical_formula_iupac     'Li0.37 Na0.63 Fe (Mo O4)2'
_chemical_formula_weight     392.78
_chemical_melting_point     ?
_symmetry_cell_setting     triclinic
_symmetry_space_group_name_H-M     'P -1'
_symmetry_space_group_name_Hall     '-P 1'
loop_
    _symmetry_equiv_pos_as_xyz
    'x, y, z'
    '-x, -y, -z'
_cell_length_a     6.8860(8)
_cell_length_b     7.2560(9)
_cell_length_c     7.3786(9)
_cell_angle_alpha     91.060(6)
_cell_angle_beta     110.933(9)
_cell_angle_gamma     105.661(9)
_cell_volume     328.83(7)
_cell_formula_units_Z     2
_cell_measurement_reflns_used     25
_cell_measurement_theta_min     11
_cell_measurement_theta_max     15
_cell_measurement_temperature     298(2)
_exptl_crystal_description     prism
_exptl_crystal_colour     green
_exptl_crystal_size_max     0.28
_exptl_crystal_size_mid     0.21
_exptl_crystal_size_min     0.14
_exptl_crystal_density_diffrn     3.967
_exptl_crystal_density_meas     ?
_exptl_crystal_density_method     'not measured'
_exptl_crystal_F_000     364
_exptl_absorpt_coefficient_mu     5.975
_exptl_absorpt_correction_type     psi-scan
_exptl_absorpt_process_details     '(North <i>et al.</i>, 1968)'
_exptl_absorpt_correction_T_min     0.2855
_exptl_absorpt_correction_T_max     0.4884
_exptl_special_details     ?
_diffrn_ambient_temperature     298(2)
_diffrn_radiation_type     MoK\a
_diffrn_radiation_wavelength     0.71073
_diffrn_radiation_source     'fine-focus sealed tube'
_diffrn_radiation_monochromator     graphite
_diffrn_measurement_device_type     'Enraf-Nonius CAD-4'
_diffrn_measurement_method     \w/2\q
_diffrn_detector_area_resol_mean     ?
_diffrn_reflns_number     2838
_diffrn_reflns_av_R_equivalents     0.0147
_diffrn_reflns_av_sigmaI/netI     0.0177
_diffrn_reflns_theta_min     2.94
_diffrn_reflns_theta_max     26.96
_diffrn_reflns_theta_full     26.96
_diffrn_measured_fraction_theta_max     0.999
_diffrn_measured_fraction_theta_full     0.999
_diffrn_reflns_limit_h_min     -8
_diffrn_reflns_limit_h_max     8
_diffrn_reflns_limit_k_min     -9
_diffrn_reflns_limit_k_max     9
_diffrn_reflns_limit_l_min     -9
_diffrn_reflns_limit_l_max     9
_diffrn_standards_number     2
_diffrn_standards_interval_time     120
_diffrn_standards_decay_%     1.3
loop_
    _diffrn_standard_refln_index_h
    _diffrn_standard_refln_index_k
    _diffrn_standard_refln_index_l
    4 -2 -3
    4 -2 -1
_refine_special_details
;
Refinement of <i>F</i>^2^ against ALL reflections. The weighted <i>R</i>-factor
<i>wR</i> and goodness of fit <i>S</i> are based on <i>F</i>^2^, conventional
<i>R</i>-factors <i>R</i> are based on <i>F</i>, with <i>F</i> set to zero for
negative <i>F</i>^2^. The threshold expression of <i>F</i>^2^ >
\s(<i>F</i>^2^) is used only for calculating <i>R</i>-factors(gt) <i>etc</i>.
and is not relevant to the choice of reflections for refinement.
<i>R</i>-factors based on <i>F</i>^2^ are statistically about twice as large
as those based on <i>F</i>, and <i>R</i>- factors based on ALL data will be
even larger.
;
_reflns_number_total     1431
_reflns_number_gt     1380
_reflns_threshold_expression     I>2\s(I)
_refine_ls_structure_factor_coef     Fsqd
_refine_ls_matrix_type     full
_refine_ls_R_factor_all     0.0204
_refine_ls_R_factor_gt     0.0195
_refine_ls_wR_factor_gt     0.0510
_refine_ls_wR_factor_ref     0.0514
_refine_ls_goodness_of_fit_ref     1.187
_refine_ls_restrained_S_all     1.187
_refine_ls_number_reflns     1431
_refine_ls_number_parameters     112
_refine_ls_number_restraints     0
_refine_ls_weighting_scheme     calc
_refine_ls_weighting_details
         'calc w=1/[\s^2^(Fo^2^)+(0.0210P)^2^+0.8764P] where P=(Fo^2^+2Fc^2^)/3'
_atom_sites_solution_primary     direct
_atom_sites_solution_secondary     difmap
_refine_ls_shift/su_max     0.000
_refine_ls_shift/su_mean     0.000
_refine_diff_density_max     1.229
_refine_diff_density_min     -0.582
_refine_ls_extinction_method     'SHELXL97 (Sheldrick, 2008)'
_refine_ls_extinction_coef     0.0119(9)
_refine_ls_extinction_expression
                                  'Fc^*^=kFc[1+0.001xFc^2^\l^3^/sin(2\q)]^-1/4^'
loop_
    _atom_type_symbol
    _atom_type_description
    _atom_type_scat_dispersion_real
    _atom_type_scat_dispersion_imag
    _atom_type_scat_source
    'O' 'O' 0.0106 0.0060
                         'International Tables Vol C Tables 4.2.6.8 and 6.1.1.4'
    'Fe' 'Fe' 0.3463 0.8444
                         'International Tables Vol C Tables 4.2.6.8 and 6.1.1.4'
    'Mo' 'Mo' -1.6832 0.6857
                         'International Tables Vol C Tables 4.2.6.8 and 6.1.1.4'
    'Li' 'Li' -0.0003 0.0001
                         'International Tables Vol C Tables 4.2.6.8 and 6.1.1.4'
    'Na' 'Na' 0.0362 0.0249
                         'International Tables Vol C Tables 4.2.6.8 and 6.1.1.4'
_computing_data_collection
                'CAD-4 EXPRESS (Duisenberg, 1992; Mac\'i\<cek & Yordanov, 1992)'
_computing_cell_refinement
                'CAD-4 EXPRESS (Duisenberg, 1992; Mac\'i\<cek & Yordanov, 1992)'
_computing_data_reduction     'XCAD4 (Harms & Wocadlo, 1995)'
_computing_structure_solution     'SHELXS97 (Sheldrick, 2008)'
_computing_structure_refinement     'SHELXL97 (Sheldrick, 2008)'
_computing_molecular_graphics     '<i>DIAMOND</i> (Brandenburg & Putz, 1999)'
_computing_publication_material     'WinGX (Farrugia, 2012)'
loop_
    _atom_site_type_symbol
    _atom_site_label
    _atom_site_fract_x
    _atom_site_fract_y
    _atom_site_fract_z
    _atom_site_U_iso_or_equiv
    _atom_site_adp_type
    _atom_site_calc_flag
    _atom_site_refinement_flags
    _atom_site_occupancy
    _atom_site_symmetry_multiplicity
    _atom_site_disorder_assembly
    _atom_site_disorder_group
    Mo Mo1 0.18308(4) 0.03418(4) 0.28342(4) 0.00999(11) Uani d . 1 1 . .
    Mo Mo2 0.66625(5) 0.42440(4) 0.20010(5) 0.01552(11) Uani d . 1 1 . .
    Fe Fe1 0.39452(8) 0.09553(7) 0.81999(7) 0.00988(13) Uani d . 1 1 . .
    Na Na1 0.7648(4) 0.4490(3) 0.7567(4) 0.0221(8) Uani d P 0.631(9) 1 . .
    Li Li1 0.7648(4) 0.4490(3) 0.7567(4) 0.0221(8) Uani d P 0.369(9) 1 . .
    O O1 0.3163(4) 0.8758(3) 0.2278(4) 0.0137(5) Uani d . 1 1 . .
    O O2 0.8946(4) 0.9550(4) 0.1547(4) 0.0145(5) Uani d . 1 1 . .
    O O3 0.5285(4) 0.6200(3) 0.1475(4) 0.0171(5) Uani d . 1 1 . .
    O O4 0.7530(5) 0.4334(4) 0.4476(4) 0.0267(6) Uani d . 1 1 . .
    O O5 0.2937(4) 0.2661(4) 0.2401(4) 0.0203(6) Uani d . 1 1 . .
    O O6 0.2403(4) 0.0424(4) 0.5373(4) 0.0205(6) Uani d . 1 1 . .
    O O7 0.8963(5) 0.5147(4) 0.1521(5) 0.0284(7) Uani d . 1 1 . .
    O O8 0.5823(4) 0.1597(3) 0.1114(3) 0.0118(5) Uani d . 1 1 . .
loop_
    _atom_site_aniso_label
    _atom_site_aniso_U_11
    _atom_site_aniso_U_22
    _atom_site_aniso_U_33
    _atom_site_aniso_U_12
    _atom_site_aniso_U_13
    _atom_site_aniso_U_23
    Mo1 0.00649(16) 0.01197(16) 0.01053(16) 0.00259(11) 0.00226(11) -0.00055(10)
    Mo2 0.01547(17) 0.00794(16) 0.01610(17) 0.00378(12) -0.00234(12)
                                                                    -0.00076(11)
    Fe1 0.0090(2) 0.0088(2) 0.0107(2) 0.00255(17) 0.00243(18) 0.00021(17)
    Na1 0.0196(12) 0.0174(12) 0.0338(14) 0.0070(9) 0.0138(10) 0.0076(9)
    Li1 0.0196(12) 0.0174(12) 0.0338(14) 0.0070(9) 0.0138(10) 0.0076(9)
    O1 0.0108(11) 0.0136(12) 0.0192(13) 0.0043(9) 0.0079(10) 0.0032(10)
    O2 0.0079(11) 0.0197(13) 0.0160(12) 0.0042(9) 0.0046(9) -0.0008(10)
    O3 0.0194(13) 0.0091(11) 0.0184(13) 0.0053(10) 0.0015(10) -0.0009(9)
    O4 0.0291(15) 0.0247(15) 0.0164(14) 0.0096(12) -0.0039(11) -0.0030(11)
    O5 0.0191(13) 0.0144(12) 0.0253(14) 0.0021(10) 0.0080(11) -0.0002(11)
    O6 0.0158(13) 0.0329(15) 0.0112(12) 0.0074(11) 0.0034(10) -0.0008(11)
    O7 0.0238(15) 0.0207(14) 0.0334(17) 0.0006(12) 0.0069(13) 0.0042(12)
    O8 0.0124(11) 0.0097(11) 0.0119(11) 0.0034(9) 0.0028(9) 0.0014(9)
_geom_special_details
;
All e.s.d.'s (except the e.s.d. in the dihedral angle between two l.s. planes)
are estimated using the full covariance matrix. The cell e.s.d.'s are taken
into account individually in the estimation of e.s.d.'s in distances, angles
and torsion angles; correlations between e.s.d.'s in cell parameters are only
used when they are defined by crystal symmetry. An approximate (isotropic)
treatment of cell e.s.d.'s is used for estimating e.s.d.'s involving l.s.
planes.
;
loop_
    _geom_bond_atom_site_label_1
    _geom_bond_atom_site_label_2
    _geom_bond_site_symmetry_2
    _geom_bond_distance
    _geom_bond_publ_flag
    Mo1 O5 . 1.737(3) y
    Mo1 O6 . 1.768(3) y
    Mo1 O1 1_545 1.775(2) y
    Mo1 O2 1_445 1.787(2) y
    Mo2 O4 . 1.701(3) y
    Mo2 O7 . 1.707(3) y
    Mo2 O8 . 1.880(2) y
    Mo2 O3 . 1.884(2) y
    Mo2 O3 2_665 2.400(3) y
    Mo2 O5 . 2.636(3) y
    Fe1 O6 . 1.947(3) y
    Fe1 O8 2_656 1.961(2) y
    Fe1 O3 2_666 1.975(2) y
    Fe1 O2 2_666 2.002(2) y
    Fe1 O8 1_556 2.041(2) y
    Fe1 O1 2_666 2.101(2) y
    Na1 O7 2_766 2.123(4) y
    Na1 O5 2_666 2.211(3) y
    Na1 O4 . 2.252(4) y
    Na1 O1 2_666 2.286(3) y
    Na1 O3 2_666 2.306(3) y
    Na1 O7 1_556 2.718(4) y
loop_
    _geom_angle_atom_site_label_1
    _geom_angle_atom_site_label_2
    _geom_angle_atom_site_label_3
    _geom_angle_site_symmetry_1
    _geom_angle_site_symmetry_3
    _geom_angle
    _geom_angle_publ_flag
    O5 Mo1 O6 . . 107.29(13) ?
    O5 Mo1 O1 . 1_545 110.16(12) ?
    O6 Mo1 O1 . 1_545 106.37(12) ?
    O5 Mo1 O2 . 1_445 110.72(12) ?
    O6 Mo1 O2 . 1_445 108.81(12) ?
    O1 Mo1 O2 1_545 1_445 113.22(11) ?
    O4 Mo2 O7 . . 105.39(15) ?
    O4 Mo2 O8 . . 103.81(12) ?
    O7 Mo2 O8 . . 103.08(13) ?
    O4 Mo2 O3 . . 103.37(13) ?
    O7 Mo2 O3 . . 103.71(13) ?
    O8 Mo2 O3 . . 134.72(11) ?
    O4 Mo2 O3 . 2_665 168.20(13) ?
    O7 Mo2 O3 . 2_665 86.38(13) ?
    O8 Mo2 O3 . 2_665 72.08(9) ?
    O3 Mo2 O3 . 2_665 73.94(11) ?
    O6 Fe1 O8 . 2_656 101.81(11) ?
    O6 Fe1 O3 . 2_666 99.65(12) ?
    O8 Fe1 O3 2_656 2_666 156.83(11) ?
    O6 Fe1 O2 . 2_666 88.11(11) ?
    O8 Fe1 O2 2_656 2_666 92.41(10) ?
    O3 Fe1 O2 2_666 2_666 96.92(11) ?
    O6 Fe1 O8 . 1_556 174.67(11) ?
    O8 Fe1 O8 2_656 1_556 78.88(11) ?
    O3 Fe1 O8 2_666 1_556 78.95(10) ?
    O2 Fe1 O8 2_666 1_556 97.16(10) ?
    O6 Fe1 O1 . 2_666 87.72(11) ?
    O8 Fe1 O1 2_656 2_666 84.61(10) ?
    O3 Fe1 O1 2_666 2_666 87.65(10) ?
    O2 Fe1 O1 2_666 2_666 174.27(10) ?
    O8 Fe1 O1 1_556 2_666 87.08(10) ?
_iucr_refine_instructions_details
;
TITL  zid17 in P -1
CELL   0.71073   6.8860   7.2560   7.3786  91.060 110.933 105.661
ZERR     2       0.0008   0.0009   0.0009   0.006   0.009   0.009
LATT    1
SFAC  O   Fe    Mo    Li    Na
UNIT  16   2    4     0.74    1.26
TEMP    25
SIZE  0.28 0.21 0.14
ACTA
L.S. 10
BOND
OMIT 0 8 2
OMIT 0 -1 1
FMAP 2
PLAN 20
REM EQIV  $1 1-X,1-Y,-Z
REM RTAB X..Y MO2 O5
REM SUMP 1.0  0.001  1.  2  1.  3
EXYZ NA1 LI1
EADP NA1 LI1
WGHT    0.021000    0.876400
EXTI    0.011891
FVAR       0.83916   0.63056   0.36944
MO1   3    0.183077    0.034175    0.283416    11.00000    0.00649    0.01197 =
         0.01053   -0.00055    0.00226    0.00259
MO2   3    0.666246    0.424403    0.200099    11.00000    0.01547    0.00794 =
         0.01610   -0.00076   -0.00234    0.00378
FE1   2    0.394525    0.095528    0.819986    11.00000    0.00899    0.00879 =
         0.01067    0.00021    0.00243    0.00255
NA1   5    0.764807    0.449001    0.756660    21.00000    0.01961    0.01736 =
         0.03379    0.00756    0.01378    0.00699
LI1   4    0.764807    0.449001    0.756660   -21.00000    0.01961    0.01736 =
         0.03379    0.00756    0.01378    0.00699
O1    1    0.316287    0.875811    0.227777    11.00000    0.01075    0.01362 =
         0.01921    0.00320    0.00785    0.00428
O2    1    0.894605    0.954986    0.154741    11.00000    0.00789    0.01966 =
         0.01601   -0.00079    0.00457    0.00417
O3    1    0.528479    0.620010    0.147521    11.00000    0.01944    0.00908 =
         0.01839   -0.00089    0.00145    0.00531
O4    1    0.753030    0.433401    0.447628    11.00000    0.02908    0.02466 =
         0.01640   -0.00297   -0.00393    0.00963
O5    1    0.293672    0.266146    0.240092    11.00000    0.01905    0.01443 =
         0.02532   -0.00022    0.00804    0.00215
O6    1    0.240317    0.042373    0.537343    11.00000    0.01575    0.03291 =
         0.01123   -0.00084    0.00343    0.00739
O7    1    0.896339    0.514660    0.152118    11.00000    0.02384    0.02067 =
         0.03341    0.00417    0.00686    0.00058
O8    1    0.582267    0.159659    0.111424    11.00000    0.01240    0.00968 =
         0.01193    0.00143    0.00283    0.00341
HKLF 4
REM   zid17 in P -1
REM R1 =  0.0195 for   1380 Fo > 4sig(Fo)  and  0.0204 for all   1431 data
REM    112 parameters refined using      0 restraints
END
WGHT      0.0215      0.8425
REM Highest difference peak  1.229,  deepest hole -0.582,  1-sigma level  0.139
Q1    1   0.2104  0.0336  0.4151  11.00000  0.05    1.23
Q2    1   0.1816  0.0406  0.1766  11.00000  0.05    1.06
Q3    1   0.6769  0.4237  0.3118  11.00000  0.05    1.05
Q4    1   0.4046  0.0969  0.9436  11.00000  0.05    0.64
Q5    1   0.3863  0.1073  0.6962  11.00000  0.05    0.61
Q6    1   0.6465  0.4290  0.0768  11.00000  0.05    0.60
Q7    1   0.7657  0.4102  0.2260  11.00000  0.05    0.55
Q8    1   0.0554  0.0436  0.2392  11.00000  0.05    0.51
Q9    1   0.9048  0.5342  0.2411  11.00000  0.05    0.47
Q10   1   0.8075  0.9201  0.2389  11.00000  0.05    0.44
Q11   1   0.9776  0.5009  0.1509  11.00000  0.05    0.42
Q12   1   0.7983  1.0254 -0.0463  11.00000  0.05    0.42
Q13   1   0.3627  0.0622  0.5532  11.00000  0.05    0.41
Q14   1   0.7804  0.4750  0.0916  11.00000  0.05    0.39
Q15   1   0.8829  0.9485  0.0767  11.00000  0.05    0.39
Q16   1   1.0599  0.5303  0.2389  11.00000  0.05    0.38
Q17   1   0.3205  1.0010  0.2219  11.00000  0.05    0.37
Q18   1   0.2107  0.8992  0.1838  11.00000  0.05    0.35
Q19   1   0.8880  0.4368  0.1826  11.00000  0.05    0.34
Q20   1   0.3001  0.0247  0.3193  11.00000  0.05    0.34
;
