# Supplementary material for: β-Li0.37Na0.63Fe(MoO4)2
Source: Acta Crystallogr Sect E Struct Rep Online. 2014 Jan 18;70(Pt 2):i9–i10. doi: 10.1107/S1600536814000646 (PMC3998243; doi:10.1107/S1600536814000646)
Supplement: Supplementary file 2 [file e-70-000i9-Isup2.hkl]

#
# h,k,l, Fc-squared, Fo-squared, sigma(Fo-squared) and status flag
#
data_I
_shelx_title '  zid17 in P -1'
_shelx_refln_list_code          4
_shelx_F_calc_maximum      190.01
_exptl_crystal_F_000       364.08
_reflns_d_resolution_high  0.7839
 
loop_
 _symmetry_equiv_pos_as_xyz
 'x, y, z'
 '-x, -y, -z'
 
_cell_length_a     6.8860
_cell_length_b     7.2560
_cell_length_c     7.3786
_cell_angle_alpha  91.060
_cell_angle_beta  110.933
_cell_angle_gamma 105.661
 
_shelx_F_squared_multiplier     1.000
 
loop_
 _refln_index_h
 _refln_index_k
 _refln_index_l
 _refln_F_squared_calc
 _refln_F_squared_meas
 _refln_F_squared_sigma
 _refln_observed_status
   1   0   0     3277.93     3312.03     61.60 o
   2   0   0     9280.67     9154.49     35.28 o
   3   0   0      112.38      124.64      6.83 o
   4   0   0     1853.00     1887.44     22.52 o
   5   0   0      886.87      956.29     18.01 o
   6   0   0     1053.02     1014.58     46.38 o
   7   0   0      282.46      306.41     13.00 o
  -8   1   0        1.14       15.24      7.21 o
  -7   1   0        2.77       -1.60      7.79 o
  -6   1   0        0.96        1.98      3.79 o
  -5   1   0     6702.61     6858.08     48.01 o
  -4   1   0     2799.34     2725.07     26.39 o
  -3   1   0     4182.94     4197.35     28.21 o
  -2   1   0      320.79      334.67      6.64 o
  -1   1   0      851.76      903.67     10.35 o
   0   1   0     1626.77     1751.88      9.35 o
   1   1   0      867.04      920.70     15.71 o
   2   1   0      662.72      759.70     17.01 o
   3   1   0     7313.42     7218.51     97.16 o
   4   1   0      131.75      155.29      7.17 o
   5   1   0     3494.93     3591.22     39.91 o
   6   1   0      228.44      231.41     10.76 o
   7   1   0      395.04      390.48     15.25 o
  -8   2   0      583.15      565.63     41.48 o
  -7   2   0      265.41      383.54     13.93 o
  -6   2   0     3808.39     3857.64     40.08 o
  -5   2   0       44.46       43.71      2.95 o
  -4   2   0      670.68      688.39     18.98 o
  -3   2   0      735.37      840.44     12.83 o
  -2   2   0     9834.53     9622.25     37.00 o
  -1   2   0    15124.81    16362.70    334.39 o
   0   2   0    23285.28    25995.07    304.18 o
   1   2   0     5935.29     5826.34     29.11 o
   2   2   0      685.18      782.24     12.40 o
   3   2   0      735.34      739.80     13.74 o
   4   2   0      402.87      406.93     11.74 o
   5   2   0     3126.69     3171.05     39.53 o
   6   2   0        0.20       12.92      2.53 o
   7   2   0      473.25      447.83     16.84 o
  -8   3   0      126.30      149.63      8.53 o
  -7   3   0      806.37      801.92     46.18 o
  -6   3   0     2732.67     2860.53     61.92 o
  -5   3   0     1197.50     1307.90     21.78 o
  -4   3   0     5826.66     5880.04    138.36 o
  -3   3   0      141.92      145.64     10.49 o
  -2   3   0     1073.94     1175.81     13.03 o
  -1   3   0      270.76      245.60      5.74 o
   0   3   0      263.30      263.56      8.86 o
   1   3   0     1905.99     2059.80     22.72 o
   2   3   0     4524.66     4682.76     34.00 o
   3   3   0     6422.53     6434.65     67.18 o
   4   3   0     5920.98     5926.55     63.37 o
   5   3   0       51.00       61.60      4.13 o
   6   3   0        0.36        8.22      5.40 o
  -8   4   0      519.77      550.28     19.51 o
  -7   4   0      444.94      486.88     31.09 o
  -6   4   0     1468.02     1616.51     27.31 o
  -5   4   0      750.66      785.98     17.14 o
  -4   4   0       73.74       78.71      4.27 o
  -3   4   0     3517.33     3580.18     38.51 o
  -2   4   0     4651.49     4764.06     44.07 o
  -1   4   0    36102.13    39808.95    548.26 o
   0   4   0       44.88       45.43      4.07 o
   1   4   0     2838.84     3046.54     48.02 o
   2   4   0        5.67        9.45      3.98 o
   3   4   0     1749.26     1749.20     25.53 o
   4   4   0      533.36      541.39     15.72 o
   5   4   0     1167.45     1143.95     24.58 o
   6   4   0       97.99       89.87      4.92 o
  -7   5   0       76.51       85.06      8.08 o
  -6   5   0     3117.17     3219.68     40.07 o
  -5   5   0      200.48      215.57      9.46 o
  -4   5   0     1449.79     1512.66     22.05 o
  -3   5   0       12.01       33.17      1.90 o
  -2   5   0      345.24      354.91      9.01 o
  -1   5   0      700.68      704.63     16.94 o
   0   5   0      615.29      654.66     13.64 o
   1   5   0      115.22      132.80      6.93 o
   2   5   0     4613.65     4698.64     63.43 o
   3   5   0       49.49       52.21      2.88 o
   4   5   0     2155.17     2181.37     51.58 o
   5   5   0       60.09       56.21      3.22 o
  -7   6   0     2278.46     2333.79     50.91 o
  -6   6   0        3.53        5.21      4.25 o
  -5   6   0       23.63       29.07      2.14 o
  -4   6   0        1.37        7.80      2.70 o
  -3   6   0     6951.57     6850.88     44.21 o
  -2   6   0     1978.47     1956.23     23.67 o
  -1   6   0     8850.02     9194.11     54.85 o
   0   6   0     2538.98     2664.02     61.14 o
   1   6   0      102.12      108.99     12.52 o
   2   6   0       75.58       84.22      4.47 o
   3   6   0      657.58      644.62     18.49 o
   4   6   0     1226.60     1214.01     26.82 o
  -6   7   0     1273.11     1327.02     27.81 o
  -5   7   0     1725.91     1731.65     28.30 o
  -4   7   0      184.76      184.77      8.74 o
  -3   7   0      118.66      122.13      9.91 o
  -2   7   0      143.35      148.79     10.76 o
  -1   7   0       95.22      111.16     13.43 o
   0   7   0     1053.43     1035.34     24.93 o
   1   7   0     1133.96     1178.01     39.84 o
   2   7   0     3684.71     3548.32     44.53 o
   3   7   0     1861.82     1806.97     59.93 o
  -6   8   0      166.60      168.86      8.56 o
  -5   8   0       46.30       43.62      2.63 o
  -4   8   0      534.95      497.23     36.31 o
  -3   8   0     2349.72     2310.04     51.57 o
  -2   8   0     6092.01     6095.31    122.69 o
  -1   8   0       45.17       39.77      4.24 o
   0   8   0      589.89      628.56     19.03 o
   1   8   0        6.81       12.05      4.69 o
  -4   9   0       24.32       23.45      2.87 o
  -3   9   0       95.90       96.87      6.13 o
  -2   9   0       21.46       23.29      3.13 o
  -1   9   0      516.47      468.54     33.72 o
   1  -9   1      582.24      617.76     18.49 o
   2  -9   1      422.27      397.34     14.66 o
   3  -9   1      960.94      931.26     21.50 o
  -2  -8   1     2396.43     2339.41     38.07 o
  -1  -8   1      490.89      488.36     16.71 o
   0  -8   1     3867.80     3978.77    187.70 o
   1  -8   1     1979.53     1992.10     30.03 o
   2  -8   1      108.16      119.63      6.41 o
   3  -8   1      197.32      201.37     11.58 o
   4  -8   1     1528.93     1536.59    111.90 o
   5  -8   1     3357.36     3292.92     41.15 o
  -3  -7   1       62.76       65.88      3.55 o
  -2  -7   1        9.23       11.89      4.39 o
  -1  -7   1      110.77      111.55      6.27 o
   0  -7   1     1601.95     1595.57     44.38 o
   1  -7   1       55.58       61.88      3.23 o
   2  -7   1      882.02      895.44     17.47 o
   3  -7   1      616.71      617.18     14.99 o
   4  -7   1      645.15      615.98     15.52 o
   5  -7   1      163.52      149.08      7.28 o
   6  -7   1      192.33      206.07     10.93 o
  -4  -6   1        1.99       17.64      5.19 o
  -3  -6   1     1053.19     1128.48     57.92 o
  -2  -6   1     2142.92     2179.21     36.68 o
  -1  -6   1     5469.05     5694.89     85.65 o
   0  -6   1      318.99      373.92     11.02 o
   1  -6   1      857.60      856.64     15.78 o
   2  -6   1      192.64      190.91      7.53 o
   3  -6   1     2841.69     2847.40     80.01 o
   4  -6   1       81.26       79.01      4.19 o
   5  -6   1     5070.02     5053.88    109.09 o
   6  -6   1      619.68      626.34     27.21 o
   7  -6   1      113.55      125.88     10.27 o
  -5  -5   1       41.10       48.88      3.67 o
  -4  -5   1     1924.41     1898.58     30.39 o
  -3  -5   1      131.70      129.95      6.43 o
  -2  -5   1      148.04      166.08     14.07 o
  -1  -5   1        9.83       15.52      2.48 o
   0  -5   1     2392.01     2409.05     24.51 o
   1  -5   1      360.68      356.43      8.96 o
   2  -5   1     4248.56     4268.31     31.04 o
   3  -5   1        1.18        4.12      2.13 o
   4  -5   1     2127.52     2146.37    104.43 o
   5  -5   1       45.70       54.30      2.92 o
   6  -5   1     1295.78     1323.00     65.52 o
   7  -5   1       54.45       73.07      4.03 o
  -6  -4   1      378.18      371.52     15.36 o
  -5  -4   1       32.00       29.21      3.03 o
  -4  -4   1       16.04       14.29      4.04 o
  -3  -4   1     6884.39     7081.78     77.81 o
  -2  -4   1        9.11       12.22      1.81 o
  -1  -4   1    14156.77    14984.30    241.63 o
   0  -4   1     3125.38     3220.65     50.25 o
   1  -4   1      497.39      483.70     13.46 o
   2  -4   1      501.82      460.52      9.23 o
   3  -4   1     3724.33     3675.34     50.23 o
   4  -4   1     7737.07     7833.63    161.87 o
   5  -4   1      307.77      332.68     19.95 o
   6  -4   1      559.58      628.37     17.92 o
   7  -4   1      117.67      127.03      7.31 o
  -6  -3   1     4170.45     4292.26     47.82 o
  -5  -3   1     1859.55     1907.94     42.43 o
  -4  -3   1      450.58      464.57     13.09 o
  -3  -3   1       52.28       53.11      5.66 o
  -2  -3   1      157.01      158.38      6.00 o
  -1  -3   1     4808.48     4933.50     28.67 o
   0  -3   1       67.28      103.48      3.86 o
   1  -3   1     1387.73     1352.91     16.13 o
   2  -3   1     2773.15     2767.72     20.68 o
   3  -3   1      522.65      562.07     16.72 o
   4  -3   1      496.01      530.48     14.16 o
   5  -3   1      254.50      267.01     10.11 o
   6  -3   1     1538.83     1598.44     27.33 o
   7  -3   1     3223.71     3285.17     42.47 o
  -7  -2   1      775.16      803.34     21.73 o
  -6  -2   1      150.82      155.47     15.73 o
  -5  -2   1      384.05      392.03     12.42 o
  -4  -2   1     3172.61     3311.37     31.93 o
  -3  -2   1    11826.34    12123.91     66.29 o
  -2  -2   1    13682.55    14499.23     63.86 o
  -1  -2   1     1971.28     1972.05     23.36 o
   0  -2   1     3848.33     3952.84     24.37 o
   1  -2   1     2558.05     2458.15     15.34 o
   2  -2   1     3172.38     2778.63     53.42 o
   3  -2   1      381.84      405.93     20.44 o
   4  -2   1    11699.71    11855.31     58.52 o
   5  -2   1      315.78      306.89     11.04 o
   6  -2   1      402.89      395.97     13.78 o
   7  -2   1      404.21      467.78     15.96 o
  -7  -1   1     6037.82     6151.30    128.58 o
  -6  -1   1       40.39       47.58      2.87 o
  -5  -1   1     3030.24     3163.57     33.33 o
  -4  -1   1        3.16       28.77      3.10 o
  -3  -1   1      474.67      442.45      9.33 o
  -2  -1   1       50.56       36.94      2.07 o
  -1  -1   1     7904.05     8258.33     70.51 o
   1  -1   1     8866.38     9067.00     77.72 o
   2  -1   1      984.02      952.33     11.53 o
   3  -1   1     3027.63     3132.67     25.51 o
   4  -1   1      183.21      207.88     13.60 o
   5  -1   1     2584.23     2665.97     48.94 o
   6  -1   1        1.75       -0.26      3.22 o
   7  -1   1     4794.49     4714.47    232.41 o
  -8   0   1      336.31      329.61     14.66 o
  -7   0   1     1152.18     1152.47     24.18 o
  -6   0   1       62.24       53.58      6.85 o
  -5   0   1        6.16       13.60      1.90 o
  -4   0   1     9351.07     9232.03     51.07 o
  -3   0   1     3448.18     3642.94     46.45 o
  -2   0   1    25016.04    23843.47    207.99 o
  -1   0   1     2571.81     2508.27     20.00 o
   0   0   1     1694.42     1734.66     28.16 o
   1   0   1      854.29      892.74      8.74 o
   2   0   1     5627.22     5164.95     78.42 o
   3   0   1    10818.25    10906.01     50.01 o
   4   0   1      628.66      668.47     29.85 o
   5   0   1      401.20      392.42     12.51 o
   6   0   1       91.85       99.39      5.19 o
   7   0   1      795.68      810.20     22.51 o
  -8   1   1      110.65      109.36      6.18 o
  -7   1   1     5713.63     5623.79     52.87 o
  -6   1   1     1743.43     1782.22     34.24 o
  -5   1   1      903.14      943.09     17.20 o
  -4   1   1       89.95       82.92      4.21 o
  -3   1   1     1254.74     1274.17     14.46 o
  -2   1   1     6741.18     6741.05     65.13 o
  -1   1   1     4646.02     4734.90     37.16 o
   0   1   1     1456.56     1467.52     25.11 o
   1   1   1     8329.22     8329.25     32.35 o
   2   1   1      536.09      560.75     14.54 o
   3   1   1      437.11      450.02     27.05 o
   4   1   1       32.43       33.41      2.01 o
   5   1   1     3035.25     3092.24     35.50 o
   6   1   1     2036.92     2030.72     31.90 o
   7   1   1     1879.38     1823.10     41.22 o
  -8   2   1      626.68      626.84     19.00 o
  -7   2   1      208.15      220.79     10.99 o
  -6   2   1     1292.68     1290.49     29.22 o
  -5   2   1     2242.56     2377.25     32.87 o
  -4   2   1    17087.76    16783.76     75.30 o
  -3   2   1     9576.82     9578.82     41.86 o
  -2   2   1     3333.03     3282.93     19.60 o
  -1   2   1     3585.69     3724.88     18.60 o
   0   2   1     3005.83     3001.87     19.46 o
   1   2   1     2730.22     2475.56     35.94 o
   2   2   1     1459.67     1520.45     18.55 o
   3   2   1    10543.51    10810.65     56.73 o
   4   2   1       12.78       20.54      5.38 o
   5   2   1      197.80      193.84     10.15 o
   6   2   1      308.19      297.73     13.37 o
  -8   3   1     3398.16     3394.79     67.94 o
  -7   3   1      446.03      504.39     27.35 o
  -6   3   1     1705.57     1801.86     27.37 o
  -5   3   1      325.31      350.56     10.89 o
  -4   3   1     1226.12     1237.96     29.37 o
  -3   3   1      502.90      555.25     10.72 o
  -2   3   1     5522.27     5542.68     27.64 o
  -1   3   1      591.10      647.56     10.53 o
   0   3   1     1944.68     2017.59     19.61 o
   1   3   1     2198.62     2223.83     22.56 o
   2   3   1      906.69      935.96     16.25 o
   3   3   1      313.35      304.68     15.78 o
   4   3   1     2152.38     2193.93     31.79 o
   5   3   1       25.00       31.33      2.29 o
   6   3   1     3845.11     3736.32     47.32 o
  -8   4   1      741.75      788.11     21.72 o
  -7   4   1      133.93      121.93      7.16 o
  -6   4   1      276.39      320.14     12.24 o
  -5   4   1     5329.72     5523.23     56.06 o
  -4   4   1     3526.24     3679.58     33.94 o
  -3   4   1    13438.33    13828.34     61.17 o
  -2   4   1     1072.66     1093.99     15.59 o
  -1   4   1      665.72      699.99     13.21 o
   0   4   1        0.14        0.48      2.07 o
   1   4   1     7210.25     7453.78    174.48 o
   2   4   1     2878.64     2916.52     63.73 o
   3   4   1     1719.72     1702.82     26.55 o
   4   4   1       77.57       78.08      6.90 o
   5   4   1       68.18       60.44      3.68 o
  -8   5   1     4131.41     4374.09     69.91 o
  -7   5   1      716.12      707.75     20.47 o
  -6   5   1      599.02      644.04     24.01 o
  -5   5   1       41.24       66.71      4.14 o
  -4   5   1     1456.45     1523.74     40.83 o
  -3   5   1     1322.22     1403.00     21.09 o
  -2   5   1     5318.42     5722.11     44.01 o
  -1   5   1       53.09       61.24      4.94 o
   0   5   1     4178.96     4321.77     37.86 o
   1   5   1       96.15      118.41     10.56 o
   2   5   1      151.47      141.55      6.77 o
   3   5   1      203.39      207.38     16.06 o
   4   5   1     2310.87     2195.18     34.99 o
  -7   6   1      712.56      752.90     26.46 o
  -6   6   1      204.02      223.01     14.24 o
  -5   6   1     6728.76     7094.25     58.51 o
  -4   6   1     1433.46     1518.56     24.81 o
  -3   6   1     1767.59     1798.68     34.65 o
  -2   6   1      306.20      349.53     12.98 o
  -1   6   1      996.17     1064.39     20.38 o
   0   6   1     2166.22     2252.09     42.76 o
   1   6   1     1262.04     1350.46     33.45 o
   2   6   1     3639.12     3625.47     72.35 o
   3   6   1       18.19        9.43      5.45 o
  -7   7   1      534.65      546.26     20.02 o
  -6   7   1      138.75      141.89      8.15 o
  -5   7   1      763.30      812.94     20.49 o
  -4   7   1        0.44       -2.70      2.70 o
  -3   7   1     1733.29     1680.84     35.75 o
  -2   7   1      932.56      940.70     21.10 o
  -1   7   1      555.53      550.09     16.39 o
   0   7   1     1093.98     1083.39     23.49 o
   1   7   1      430.63      434.08     15.66 o
   2   7   1      368.75      342.24     14.95 o
  -6   8   1     1927.31     1885.91     73.25 o
  -5   8   1     1641.63     1621.80     29.14 o
  -4   8   1     4653.06     4413.75     43.66 o
  -3   8   1      272.09      267.83     11.92 o
  -2   8   1      167.73      173.60      8.31 o
  -1   8   1      236.42      240.23     12.01 o
   0   8   1     3939.40     3930.66     57.55 o
   1   8   1      122.01      115.54      5.47 o
  -4   9   1      108.64       93.73      5.65 o
  -3   9   1     1785.78     1747.47     32.30 o
  -2   9   1       18.56       23.94      3.88 o
   1  -9   2      309.59      309.81     13.42 o
   2  -9   2       35.99       36.75      2.55 o
  -2  -8   2      497.04      497.98     18.07 o
  -1  -8   2       63.94       60.49      3.22 o
   0  -8   2      980.76     1029.60     28.36 o
   1  -8   2     1955.03     1957.80     62.01 o
   2  -8   2     1217.10     1146.59     22.41 o
   3  -8   2     3240.60     3081.61     51.48 o
   4  -8   2       66.66      107.27      9.56 o
   5  -8   2      128.45      123.94      6.64 o
  -3  -7   2      164.81      180.57      8.68 o
  -2  -7   2     4594.74     4632.06     55.60 o
  -1  -7   2       10.13        8.30      4.70 o
   0  -7   2      694.61      700.12     16.29 o
   1  -7   2      546.69      549.22     14.10 o
   2  -7   2       10.52       10.51      3.33 o
   3  -7   2       55.66       55.87      3.02 o
   4  -7   2     1039.48     1012.75     20.72 o
   5  -7   2      748.25      723.02     34.73 o
   6  -7   2     2403.65     2327.76     36.74 o
  -4  -6   2      445.06      472.54     18.48 o
  -3  -6   2     1959.23     1970.25     36.45 o
  -2  -6   2      146.36      146.51     11.71 o
  -1  -6   2      266.55      269.91     10.07 o
   0  -6   2      428.48      422.21     11.82 o
   1  -6   2     8200.81     8175.98    106.41 o
   2  -6   2      162.57      154.29      7.33 o
   3  -6   2     3584.99     3493.83    100.27 o
   4  -6   2      340.90      340.93     15.23 o
   5  -6   2      908.34      905.07     20.43 o
   6  -6   2      614.48      610.25     18.78 o
  -5  -5   2       72.59       70.80      4.14 o
  -4  -5   2     1271.41     1233.05     24.35 o
  -3  -5   2     1750.02     1772.26     26.27 o
  -2  -5   2     2493.54     2619.22     37.51 o
  -1  -5   2      432.01      439.77     11.10 o
   0  -5   2      650.77      695.85     13.08 o
   1  -5   2      808.90      772.94     13.47 o
   2  -5   2      322.34      319.36      9.15 o
   3  -5   2      435.54      404.16     10.87 o
   4  -5   2     2787.59     2794.54     30.96 o
   5  -5   2      457.37      468.37     23.97 o
   6  -5   2     1587.92     1601.76     28.99 o
   7  -5   2      532.26      516.05     23.14 o
  -6  -4   2        8.45       35.70      8.26 o
  -5  -4   2     2379.34     2366.13     90.36 o
  -4  -4   2      115.36      124.09      6.22 o
  -3  -4   2     1597.19     1637.43     32.98 o
  -2  -4   2     1036.27     1051.46     16.45 o
  -1  -4   2     3843.40     3783.85     28.50 o
   0  -4   2     3786.59     3838.59     58.26 o
   1  -4   2     8111.31     8142.91     77.28 o
   2  -4   2     8014.05     7998.95     61.89 o
   3  -4   2       27.70       32.61      1.88 o
   4  -4   2      587.01      562.29     13.63 o
   5  -4   2      133.47      146.47      7.43 o
   6  -4   2     2200.45     2274.54    103.74 o
   7  -4   2      246.34      262.55     13.76 o
  -7  -3   2      672.41      673.68     20.92 o
  -6  -3   2      235.73      236.12     11.20 o
  -5  -3   2     1185.05     1161.48     22.35 o
  -4  -3   2     1509.89     1535.04     22.73 o
  -3  -3   2    11087.45    11443.73     55.24 o
  -2  -3   2      279.46      295.57      8.33 o
  -1  -3   2     1543.08     1569.04     19.55 o
   0  -3   2     2169.50     2205.76     17.74 o
   1  -3   2        4.22        6.56      1.25 o
   2  -3   2      543.17      572.34     18.58 o
   3  -3   2     1436.28     1450.13     27.32 o
   4  -3   2     3364.66     3362.07     32.21 o
   5  -3   2     3839.06     3910.33     69.32 o
   6  -3   2      217.47      221.21     10.99 o
   7  -3   2      409.70      408.81     15.90 o
  -7  -2   2      340.75      351.08     32.12 o
  -6  -2   2      821.71      819.30     30.72 o
  -5  -2   2     1769.67     1802.66     26.29 o
  -4  -2   2     2571.47     2621.79     31.08 o
  -3  -2   2       44.21       95.59      7.51 o
  -2  -2   2      239.17      212.64     14.40 o
  -1  -2   2      232.91      149.44     11.34 o
   0  -2   2    16510.22    16482.59    125.36 o
   1  -2   2        7.36       22.12      1.18 o
   2  -2   2     6499.71     6393.41     68.84 o
   3  -2   2      190.93      176.90      9.68 o
   4  -2   2     4424.94     4303.31     36.56 o
   5  -2   2      770.44      779.61     22.37 o
   6  -2   2     3451.17     3506.98     41.59 o
   7  -2   2      364.19      360.02     15.09 o
  -8  -1   2       32.80       45.12      3.19 o
  -7  -1   2        4.83       10.19      4.60 o
  -6  -1   2      132.28      132.27      6.66 o
  -5  -1   2     3382.32     3445.62     33.59 o
  -4  -1   2     1366.49     1310.51     17.88 o
  -3  -1   2     5981.21     5966.60     32.76 o
  -2  -1   2      129.96      124.75      4.08 o
  -1  -1   2     1468.50     1479.28     12.92 o
   0  -1   2     1351.51     1317.15     10.88 o
   1  -1   2      341.05      349.96      6.51 o
   2  -1   2        5.50        8.61      2.56 o
   3  -1   2     6613.62     6594.49     39.62 o
   4  -1   2       72.21       95.42      7.94 o
   5  -1   2     3581.10     3541.13     61.36 o
   6  -1   2      324.79      317.38     12.82 o
   7  -1   2      147.33      170.57     23.56 o
  -8   0   2     1068.27     1046.32     25.18 o
  -7   0   2       30.42       34.90      4.45 o
  -6   0   2     3682.19     3605.22     37.62 o
  -5   0   2       71.99       74.75      4.79 o
  -4   0   2     3476.10     3458.02     27.67 o
  -3   0   2     5412.69     5619.19     29.66 o
  -2   0   2     9401.62     8808.40     30.89 o
  -1   0   2     3308.42     3125.38     15.67 o
   0   0   2    28661.93    27916.20    292.97 o
   1   0   2    10200.67     9832.75     35.77 o
   2   0   2      531.31      565.13     10.34 o
   3   0   2     1202.68     1187.30     22.71 o
   4   0   2      749.79      751.04     22.32 o
   5   0   2     2120.21     2090.85     29.89 o
   6   0   2      978.19     1004.89     23.02 o
  -8   1   2      180.03      184.24      9.79 o
  -7   1   2      258.34      242.85     11.48 o
  -6   1   2     1690.26     1651.44     25.01 o
  -5   1   2     3197.89     3339.89     30.95 o
  -4   1   2     8859.60     8657.10     43.11 o
  -3   1   2      636.80      593.04     14.89 o
  -2   1   2      344.07      328.75      9.64 o
  -1   1   2     2184.85     2126.73     14.67 o
   0   1   2      181.03      164.27     10.11 o
   1   1   2      133.22      128.96      4.68 o
   2   1   2     1719.42     1732.93     23.03 o
   3   1   2     3938.49     4002.66     41.38 o
   4   1   2     3293.10     3299.83     34.72 o
   5   1   2      466.40      480.76     14.98 o
   6   1   2      154.09      150.42      8.27 o
  -8   2   2      775.84      777.03     21.07 o
  -7   2   2      275.61      294.93     19.36 o
  -6   2   2     2815.16     2938.45     63.34 o
  -5   2   2     1555.29     1592.66     53.80 o
  -4   2   2        0.00       -0.81      2.08 o
  -3   2   2      388.53      350.52      7.44 o
  -2   2   2      819.04      608.99     10.29 o
  -1   2   2    14731.68    14294.51     45.29 o
   0   2   2     1067.16     1161.12     13.76 o
   1   2   2     5396.98     5433.42     32.61 o
   2   2   2      138.99      137.47      9.09 o
   3   2   2     4685.28     4590.62     38.91 o
   4   2   2      136.08      142.55      7.07 o
   5   2   2     3498.11     3466.22     41.46 o
   6   2   2       16.42       31.45      7.83 o
  -8   3   2       24.66       24.57      2.72 o
  -7   3   2       12.45       12.57      4.52 o
  -6   3   2     4932.08     4906.02     43.68 o
  -5   3   2        2.76        1.43      2.77 o
  -4   3   2     6306.70     6384.22     42.78 o
  -3   3   2        0.11       21.98      5.05 o
  -2   3   2     2072.59     2146.00     24.33 o
  -1   3   2      118.32      104.00      4.60 o
   0   3   2       48.41       75.43      3.61 o
   1   3   2      640.84      677.33     26.74 o
   2   3   2     6496.11     6560.94     45.43 o
   3   3   2      121.08      136.06     15.02 o
   4   3   2     4004.09     4006.84     64.74 o
   5   3   2       68.87       63.14      3.51 o
  -8   4   2      195.51      235.07     12.03 o
  -7   4   2     2459.10     2538.28     36.03 o
  -6   4   2      132.45      142.86     13.60 o
  -5   4   2     2090.24     2140.15     49.95 o
  -4   4   2     1984.82     1951.83     22.39 o
  -3   4   2     6327.01     6196.63     71.77 o
  -2   4   2      415.83      597.42     41.05 o
  -1   4   2    14646.21    15278.68     60.76 o
   0   4   2     2829.37     2907.53     30.58 o
   1   4   2       87.23      100.45      5.00 o
   2   4   2      662.17      649.94     15.88 o
   3   4   2     1174.82     1151.58     22.70 o
   4   4   2     1429.01     1391.94     63.48 o
   5   4   2     1043.25     1006.02     39.52 o
  -8   5   2      219.24      233.10     11.09 o
  -7   5   2      900.93      914.78     22.57 o
  -6   5   2     2444.71     2539.60     34.11 o
  -5   5   2     2038.28     2167.72     28.39 o
  -4   5   2      543.00      566.61     17.53 o
  -3   5   2        6.57       13.41      1.14 o
  -2   5   2      529.71      539.88     12.47 o
  -1   5   2      189.02      198.58     11.75 o
   0   5   2       81.13       92.01      7.05 o
   1   5   2      785.51      819.40     28.28 o
   2   5   2     2889.68     2960.21     36.65 o
   3   5   2     1418.17     1420.53     31.64 o
   4   5   2      495.60      499.49     17.30 o
  -7   6   2     2148.38     2317.49     61.63 o
  -6   6   2      607.84      582.51     18.31 o
  -5   6   2       51.79       51.46      3.42 o
  -4   6   2      170.14      157.24      7.56 o
  -3   6   2     3102.90     3144.47     32.34 o
  -2   6   2     4940.60     5172.06     44.70 o
  -1   6   2     1768.85     1843.47     49.05 o
   0   6   2     2446.91     2510.56     37.67 o
   1   6   2       77.17       72.08      5.52 o
   2   6   2     1189.37     1133.32     45.42 o
   3   6   2       16.77       19.90      3.15 o
  -7   7   2     2571.32     2719.44     42.61 o
  -6   7   2      227.07      245.30     12.11 o
  -5   7   2     2218.22     2263.70     33.44 o
  -4   7   2      107.53      113.10     12.84 o
  -3   7   2      473.33      464.43     24.95 o
  -2   7   2       95.04      105.20      5.89 o
  -1   7   2        3.54       10.31      2.30 o
   0   7   2      522.71      514.64     16.67 o
   1   7   2     2965.91     3010.61     43.16 o
   2   7   2      241.55      267.50     13.30 o
  -6   8   2      522.02      532.77     19.37 o
  -5   8   2      402.49      389.11     14.59 o
  -4   8   2     2461.57     2544.94     37.77 o
  -3   8   2        2.82       11.18      5.35 o
  -2   8   2     4246.76     4326.08     88.67 o
  -1   8   2      497.83      520.88     18.03 o
  -3   9   2      136.96      137.31     10.26 o
  -2  -8   3     1542.12     1586.51     30.12 o
  -1  -8   3     2139.06     2080.65     75.16 o
   0  -8   3      564.22      560.41     21.07 o
   1  -8   3     1140.14     1097.43     31.91 o
   2  -8   3      514.48      517.40     23.56 o
   3  -8   3     1739.39     1699.09     63.67 o
   4  -8   3       42.15       46.52      2.94 o
  -3  -7   3       26.91       25.00      6.34 o
  -2  -7   3      438.78      441.93     16.85 o
  -1  -7   3      282.80      306.71     11.69 o
   0  -7   3     1109.86     1134.36     21.30 o
   1  -7   3      129.08      122.62     12.77 o
   2  -7   3     1367.29     1392.72     49.73 o
   3  -7   3        4.22       10.20      3.71 o
   4  -7   3     1326.31     1255.34     23.95 o
   5  -7   3       39.54       41.89      2.77 o
  -4  -6   3        0.72       21.64      3.38 o
  -3  -6   3     1454.80     1457.45     31.51 o
  -2  -6   3       65.80       66.15      3.79 o
  -1  -6   3     4265.02     4315.59     39.04 o
   0  -6   3      208.41      217.10      8.52 o
   1  -6   3       30.03       30.66      4.00 o
   2  -6   3        0.27        6.43      4.26 o
   3  -6   3     5010.77     4847.90     63.06 o
   4  -6   3     2378.47     2325.70     31.13 o
   5  -6   3     1898.96     1826.31     41.26 o
   6  -6   3      896.41      853.48     22.47 o
  -5  -5   3      889.91      843.42     22.88 o
  -4  -5   3     1134.97     1135.45     26.69 o
  -3  -5   3        1.89        5.70      2.60 o
  -2  -5   3      157.09      159.15      7.32 o
  -1  -5   3      619.64      608.36     13.00 o
   0  -5   3     1420.78     1378.99     19.92 o
   1  -5   3     1124.92     1081.99     22.02 o
   2  -5   3     2150.50     2144.44     37.23 o
   3  -5   3      713.85      737.80     15.57 o
   4  -5   3     1071.83     1076.98     20.40 o
   5  -5   3       81.23       78.75      4.34 o
   6  -5   3      737.54      729.64     20.34 o
  -6  -4   3        9.02        8.81      6.90 o
  -5  -4   3        1.84       -1.21      3.95 o
  -4  -4   3      103.32      104.15      5.82 o
  -3  -4   3     5237.38     5253.28     68.18 o
  -2  -4   3     2856.62     2856.37     27.20 o
  -1  -4   3     2877.76     2884.09     55.85 o
   0  -4   3      889.75      881.51     15.34 o
   1  -4   3     2899.37     2840.80     24.79 o
   2  -4   3     6693.11     6482.92     91.50 o
   3  -4   3      584.60      576.22     13.21 o
   4  -4   3     6130.38     6128.62     60.68 o
   5  -4   3       29.29       30.07      2.26 o
   6  -4   3      928.98      880.31     32.15 o
  -7  -3   3     2313.36     2286.45     37.28 o
  -6  -3   3      742.69      763.43     19.45 o
  -5  -3   3     2796.07     2851.56     33.80 o
  -4  -3   3        0.47        0.30      2.94 o
  -3  -3   3     1949.89     1884.21     21.86 o
  -2  -3   3      891.31      900.64     13.55 o
  -1  -3   3     3155.63     3033.75     39.36 o
   0  -3   3      118.65      165.13      7.66 o
   1  -3   3     2726.06     2734.85     22.45 o
   2  -3   3      365.60      388.45      9.23 o
   3  -3   3     2109.52     2114.11     24.11 o
   4  -3   3       21.13       34.97      2.17 o
   5  -3   3      655.75      639.87     16.86 o
   6  -3   3      130.48      143.27     10.38 o
  -7  -2   3      429.30      439.40     15.54 o
  -6  -2   3      149.49      145.30      7.35 o
  -5  -2   3      141.05      143.57      7.00 o
  -4  -2   3     4053.48     4032.08     33.11 o
  -3  -2   3     2123.69     2123.88     21.03 o
  -2  -2   3    10987.67    11030.73     43.68 o
  -1  -2   3      112.79      136.37      4.65 o
   0  -2   3       89.01       98.53      4.25 o
   1  -2   3      926.04      939.71     14.38 o
   2  -2   3    12893.13    12673.76     52.02 o
   3  -2   3     1303.19     1279.49     18.92 o
   4  -2   3     4776.14     4642.92     40.40 o
   5  -2   3      616.57      604.97     16.49 o
   6  -2   3      434.77      437.52     19.55 o
  -8  -1   3       65.72       68.67      4.86 o
  -7  -1   3     5049.98     4878.17     50.04 o
  -6  -1   3      619.60      602.92     15.79 o
  -5  -1   3     2075.25     2107.61     25.36 o
  -4  -1   3       13.31       10.50      1.50 o
  -3  -1   3      250.90      214.63      6.42 o
  -2  -1   3     1174.22     1001.33     11.85 o
  -1  -1   3     3920.85     3941.31     22.26 o
   0  -1   3      889.28      833.47     10.48 o
   1  -1   3     5618.14     5484.47     29.62 o
   2  -1   3      255.75      265.46      7.52 o
   3  -1   3     1060.30     1044.86     17.15 o
   4  -1   3       71.98       89.13      4.71 o
   5  -1   3     2278.31     2294.62     52.69 o
   6  -1   3     1362.32     1370.90     34.48 o
  -8   0   3      961.06      952.74     33.49 o
  -7   0   3       90.45       88.24      5.05 o
  -6   0   3       91.49      101.08      5.40 o
  -5   0   3       43.16       64.17      7.00 o
  -4   0   3     8662.18     8538.45     43.12 o
  -3   0   3     1286.50     1234.24     14.05 o
  -2   0   3     4506.45     4157.80     23.04 o
  -1   0   3       41.65       22.02      1.29 o
   0   0   3    10399.72    10544.38     37.87 o
   1   0   3    12576.09    12402.06     46.57 o
   2   0   3     2231.18     2153.33     21.88 o
   3   0   3     7835.88     7718.06     48.08 o
   4   0   3      215.99      213.45      9.74 o
   5   0   3      885.84      875.00     20.68 o
   6   0   3      272.96      284.35     13.33 o
  -8   1   3     1957.85     1885.45     33.09 o
  -7   1   3     1788.48     1783.41     28.63 o
  -6   1   3     3401.81     3413.56     35.05 o
  -5   1   3       20.21       21.83      1.59 o
  -4   1   3     1238.20     1175.44     19.59 o
  -3   1   3      489.38      475.37     14.23 o
  -2   1   3     3987.17     3791.24     79.13 o
  -1   1   3      802.83      826.55     10.18 o
   0   1   3     3247.98     3133.00     28.66 o
   1   1   3     3227.74     3156.07     24.82 o
   2   1   3     1755.43     1738.54     72.26 o
   3   1   3       17.73       17.68      2.00 o
   4   1   3      354.97      353.05     12.05 o
   5   1   3     1101.13     1112.32     24.29 o
   6   1   3     4376.00     4166.12     50.74 o
  -8   2   3      434.63      438.27     15.67 o
  -7   2   3       95.14       95.48      5.47 o
  -6   2   3      667.81      710.25     35.92 o
  -5   2   3     4111.33     3946.26     55.64 o
  -4   2   3     4857.04     4658.74     76.18 o
  -3   2   3     9046.67     8853.80     69.50 o
  -2   2   3      589.63      631.94      9.55 o
  -1   2   3       59.41      146.98     11.00 o
   0   2   3     2287.49     2406.74     33.48 o
   1   2   3    12937.65    12705.90    208.80 o
   2   2   3      223.96      231.69      8.50 o
   3   2   3     5191.51     5146.06     44.15 o
   4   2   3      174.25      166.24      7.84 o
   5   2   3      315.14      284.09     24.38 o
  -8   3   3     3507.44     3526.17     44.43 o
  -7   3   3      120.77      116.92      8.62 o
  -6   3   3     1155.80     1166.13     22.24 o
  -5   3   3      234.32      238.45     10.71 o
  -4   3   3      332.56      306.47     14.55 o
  -3   3   3     2423.31     2298.06     20.60 o
  -2   3   3     2926.18     2963.06     54.27 o
  -1   3   3      145.87      158.24      5.99 o
   0   3   3     3838.27     3930.61     52.31 o
   1   3   3        2.55        5.31      2.58 o
   2   3   3       79.96       99.43      7.78 o
   3   3   3       83.08       85.19      5.11 o
   4   3   3     3215.83     3136.63     39.97 o
   5   3   3      683.77      612.02     19.63 o
  -8   4   3      180.87      204.36      9.96 o
  -7   4   3        6.74        8.82      3.62 o
  -6   4   3       58.44       61.28      3.10 o
  -5   4   3     6968.22     6883.19     46.14 o
  -4   4   3      215.10      228.13      9.94 o
  -3   4   3     3685.20     3635.38     34.55 o
  -2   4   3      362.55      358.58      8.95 o
  -1   4   3     5096.96     5076.83    106.42 o
   0   4   3     3914.65     3933.87     43.45 o
   1   4   3     3189.53     3311.22     34.29 o
   2   4   3     3447.68     3374.26     83.65 o
   3   4   3      764.50      789.74     19.86 o
   4   4   3      255.69      236.79     12.52 o
  -8   5   3     1988.72     2052.14     41.79 o
  -7   5   3     1937.54     1922.17     31.33 o
  -6   5   3       97.99       98.06      5.29 o
  -5   5   3      222.01      260.25      9.36 o
  -4   5   3        2.23        3.36      1.96 o
  -3   5   3     1597.82     1651.92     20.83 o
  -2   5   3     1894.72     1908.45     23.62 o
  -1   5   3      951.52      988.58     32.15 o
   0   5   3     2947.12     2978.09     59.28 o
   1   5   3      491.41      511.67     18.56 o
   2   5   3       37.09       40.64      4.33 o
   3   5   3       81.70       82.89      5.88 o
  -7   6   3      529.06      563.95     17.72 o
  -6   6   3     1360.42     1272.47     45.05 o
  -5   6   3     2347.27     2249.66     29.91 o
  -4   6   3     2556.52     2399.62     34.76 o
  -3   6   3      165.34      174.35      7.91 o
  -2   6   3       47.75       48.38      3.05 o
  -1   6   3      891.50      970.41     55.67 o
   0   6   3     6292.06     6294.97     54.42 o
   1   6   3        6.08        9.36      4.45 o
   2   6   3     2767.43     2710.01     59.03 o
  -7   7   3      399.43      395.96     15.77 o
  -6   7   3      145.05      160.88      7.65 o
  -5   7   3      324.03      306.74     11.52 o
  -4   7   3      535.61      513.53     14.59 o
  -3   7   3     1414.04     1438.95     24.96 o
  -2   7   3       89.42       89.63      7.05 o
  -1   7   3     1868.63     1930.15     37.72 o
   0   7   3       34.83       41.68      2.88 o
   1   7   3       16.56       23.94      3.48 o
  -6   8   3     3475.15     3265.20     42.39 o
  -5   8   3        5.51        4.27      3.06 o
  -4   8   3     2086.93     2049.99     32.40 o
  -3   8   3      388.24      380.94     41.24 o
  -2   8   3     1203.21     1216.71     27.19 o
  -1   8   3      489.05      494.96     26.27 o
  -1  -8   4      100.41       98.01      5.13 o
   0  -8   4      422.06      443.77     39.28 o
   1  -8   4     4417.91     4247.74    136.65 o
   2  -8   4       49.49       50.55      3.12 o
   3  -8   4     1999.30     1953.20    107.02 o
  -3  -7   4      451.27      416.40     20.04 o
  -2  -7   4     1820.95     1744.84     48.28 o
  -1  -7   4      247.35      239.30     10.75 o
   0  -7   4     1031.76     1014.82     32.93 o
   1  -7   4      274.06      265.14     10.67 o
   2  -7   4      137.83      139.31      7.20 o
   3  -7   4        2.01       -1.60      4.69 o
   4  -7   4     1574.40     1516.38     27.70 o
  -4  -6   4       12.60       11.51      5.05 o
  -3  -6   4     1140.86     1105.68     22.73 o
  -2  -6   4      298.41      303.89     14.97 o
  -1  -6   4     1501.75     1477.49     59.91 o
   0  -6   4      283.78      277.73     10.30 o
   1  -6   4     5917.79     5845.97     58.99 o
   2  -6   4     2966.42     2841.01     33.74 o
   3  -6   4      883.21      844.19     25.71 o
   4  -6   4      100.84       99.04      9.72 o
   5  -6   4      168.41      173.14     11.38 o
  -5  -5   4      659.99      667.89     23.66 o
  -4  -5   4      483.54      493.42     15.07 o
  -3  -5   4     3188.36     3085.66     47.46 o
  -2  -5   4      511.79      503.06     13.00 o
  -1  -5   4     1740.89     1704.42     22.70 o
   0  -5   4      400.84      399.56     10.87 o
   1  -5   4      263.37      238.87      9.86 o
   2  -5   4        3.63        7.94      1.85 o
   3  -5   4     1070.90     1017.84     27.69 o
   4  -5   4     1549.18     1491.54     53.76 o
   5  -5   4     2204.25     2165.53     33.28 o
  -6  -4   4      239.94      258.33     20.98 o
  -5  -4   4     1715.06     1729.00     28.01 o
  -4  -4   4      605.48      627.87     15.66 o
  -3  -4   4        5.96       11.19      3.98 o
  -2  -4   4       51.85       56.06      3.42 o
  -1  -4   4     3000.20     2942.52    102.82 o
   0  -4   4    10928.75    10843.36     52.38 o
   1  -4   4      125.02      136.69     10.41 o
   2  -4   4     5464.02     5422.52     39.87 o
   3  -4   4       20.12       24.41      1.70 o
   4  -4   4      126.73      131.79      6.94 o
   5  -4   4      295.40      271.99     12.08 o
  -7  -3   4      283.13      277.90     13.09 o
  -6  -3   4      272.31      239.69     23.04 o
  -5  -3   4     3232.13     3149.90     88.85 o
  -4  -3   4      164.32      157.53      7.67 o
  -3  -3   4     4848.47     4898.76     37.13 o
  -2  -3   4        1.27        5.42      2.55 o
  -1  -3   4     2527.31     2540.02     23.13 o
   0  -3   4     1522.67     1447.68     17.39 o
   1  -3   4      292.44      283.40      8.34 o
   2  -3   4       48.73       59.41      7.95 o
   3  -3   4     3208.20     3272.02     32.42 o
   4  -3   4      114.16      108.19      9.90 o
   5  -3   4     3588.00     3588.73     42.21 o
   6  -3   4      188.59      191.51      9.05 o
  -7  -2   4       73.30      112.64     16.99 o
  -6  -2   4     1542.79     1577.64     26.12 o
  -5  -2   4      471.11      458.99     12.71 o
  -4  -2   4      683.62      667.61     13.82 o
  -3  -2   4      270.79      267.72      8.07 o
  -2  -2   4     4071.42     3890.18     44.44 o
  -1  -2   4      417.00      392.85     14.54 o
   0  -2   4    15338.31    15071.69     83.26 o
   1  -2   4     5738.12     5566.32     76.55 o
   2  -2   4     2477.05     2421.41     24.95 o
   3  -2   4       59.79       68.13      3.36 o
   4  -2   4      808.22      772.14     17.87 o
   5  -2   4     2762.01     2663.96     36.64 o
   6  -2   4      459.75      481.68     21.01 o
  -8  -1   4        6.83       10.33      5.20 o
  -7  -1   4       81.85       84.87      5.20 o
  -6  -1   4     1185.04     1140.65     21.25 o
  -5  -1   4     1708.68     1674.65     33.90 o
  -4  -1   4     3674.06     3481.98     33.06 o
  -3  -1   4     2299.56     2208.58     20.99 o
  -2  -1   4     1197.03     1161.51     25.48 o
  -1  -1   4      872.34      809.83     23.37 o
   0  -1   4      649.70      648.41     10.74 o
   1  -1   4       34.02       37.63      2.25 o
   2  -1   4      802.98      795.97     14.55 o
   3  -1   4     4060.35     4045.98     36.69 o
   4  -1   4     2420.76     2440.07     55.69 o
   5  -1   4      847.04      842.47     21.23 o
  -8   0   4      719.96      707.28     41.23 o
  -7   0   4       51.22       57.66      6.92 o
  -6   0   4     3950.26     3867.87     39.53 o
  -5   0   4      586.89      622.21     13.35 o
  -4   0   4        5.16        5.08      2.48 o
  -3   0   4      177.78      176.95      5.91 o
  -2   0   4     9460.02     9187.11    130.39 o
  -1   0   4    14648.35    14105.81     49.01 o
   0   0   4     2105.76     2093.99     19.38 o
   1   0   4     7579.82     7394.46     58.45 o
   2   0   4      707.57      727.23     20.20 o
   3   0   4      239.62      254.37     12.47 o
   4   0   4      218.64      220.39     10.54 o
   5   0   4     1801.66     1816.02     31.61 o
  -8   1   4      143.82      138.77     10.26 o
  -7   1   4      259.43      260.77     11.32 o
  -6   1   4     4896.32     4771.10     41.04 o
  -5   1   4        0.39       18.05      3.44 o
  -4   1   4     4908.06     4715.77     32.17 o
  -3   1   4      270.72      265.63      8.08 o
  -2   1   4      610.10      607.79     11.85 o
  -1   1   4     1450.59     1389.65     15.46 o
   0   1   4        6.79       27.73      1.43 o
   1   1   4      144.63      136.50      6.23 o
   2   1   4     4108.73     4050.17     89.05 o
   3   1   4      386.35      417.85     16.44 o
   4   1   4     4969.20     4746.00     87.87 o
   5   1   4      144.77      152.12     14.99 o
  -8   2   4      297.26      278.05     17.99 o
  -7   2   4     1033.58     1039.33     31.63 o
  -6   2   4      937.30      930.88     18.31 o
  -5   2   4      201.03      221.53     13.08 o
  -4   2   4      168.47      169.60      6.33 o
  -3   2   4     4423.72     4260.99    106.85 o
  -2   2   4        5.83       14.83      1.36 o
  -1   2   4    17334.14    17538.01    189.64 o
   0   2   4     2829.90     2691.95     24.78 o
   1   2   4     2739.29     2751.90     27.72 o
   2   2   4        7.91       34.14      2.06 o
   3   2   4     1291.76     1311.68     23.87 o
   4   2   4     1954.06     1956.66     31.91 o
  -8   3   4       80.60       79.72     12.06 o
  -7   3   4      486.82      455.39     25.81 o
  -6   3   4     3115.29     3016.08     57.63 o
  -5   3   4      800.11      778.69     14.93 o
  -4   3   4     3582.85     3634.59     35.04 o
  -3   3   4       13.95       20.56      1.29 o
  -2   3   4     1049.11     1062.76     30.65 o
  -1   3   4       88.43       83.08      4.08 o
   0   3   4       72.58       81.35      5.30 o
   1   3   4       27.85       32.21      1.92 o
   2   3   4     4659.90     4628.80     43.68 o
   3   3   4     1187.98     1153.97     42.40 o
   4   3   4     1478.33     1469.47     29.51 o
  -8   4   4        4.38       10.27      4.31 o
  -7   4   4     3271.53     3139.49     38.04 o
  -6   4   4      154.63      150.42      7.31 o
  -5   4   4       23.56       25.04      1.73 o
  -4   4   4       95.61       93.55      4.72 o
  -3   4   4     7458.04     7370.78     43.48 o
  -2   4   4     7007.42     6699.94     42.05 o
  -1   4   4     2436.78     2526.33     33.03 o
   0   4   4     3091.97     3122.06     32.42 o
   1   4   4      227.35      241.56     20.91 o
   2   4   4      408.66      406.40     13.89 o
   3   4   4        2.22        1.08      4.31 o
  -8   5   4      154.22      159.06      8.31 o
  -7   5   4     3262.89     3200.04     39.08 o
  -6   5   4      143.12      140.33      7.34 o
  -5   5   4     1903.99     1903.71     53.55 o
  -4   5   4      293.17      266.57      9.42 o
  -3   5   4        3.55        8.19      2.84 o
  -2   5   4      283.70      288.65      9.92 o
  -1   5   4      157.67      162.35      7.95 o
   0   5   4      250.04      286.18     13.79 o
   1   5   4     2378.34     2320.18     33.51 o
   2   5   4      684.08      675.87     32.06 o
  -7   6   4      788.84      773.37     19.87 o
  -6   6   4      261.81      258.86     13.07 o
  -5   6   4      148.88      157.99     14.29 o
  -4   6   4     1660.32     1650.75     34.72 o
  -3   6   4      632.53      664.74     15.64 o
  -2   6   4     7662.44     7761.60     88.48 o
  -1   6   4       98.58      101.29     11.07 o
   0   6   4     1219.23     1217.41     25.15 o
   1   6   4        1.11        4.55      5.49 o
  -6   7   4       32.82       35.14      2.45 o
  -5   7   4     1602.17     1564.51     41.61 o
  -4   7   4       81.48       78.59      4.60 o
  -3   7   4      352.32      373.31     13.18 o
  -2   7   4       11.78        7.44      4.51 o
  -1   7   4      155.43      152.09      8.28 o
   0   7   4       11.58       19.01      2.76 o
  -5   8   4        7.38       10.57      3.88 o
  -4   8   4     3455.40     3332.86     41.71 o
  -3   8   4     1852.72     1769.63     31.71 o
  -2   8   4     1245.98     1280.04     28.16 o
  -2  -7   5       97.10       98.06      7.09 o
  -1  -7   5      945.64      986.05     21.48 o
   0  -7   5      355.63      351.01     13.09 o
   1  -7   5      164.61      154.66      7.82 o
   2  -7   5     1380.99     1399.06     25.58 o
   3  -7   5      393.02      375.44     22.35 o
  -4  -6   5       68.00       60.18      3.64 o
  -3  -6   5     1782.77     1806.69     38.23 o
  -2  -6   5     1322.19     1309.54     29.37 o
  -1  -6   5     2057.59     2050.98     28.46 o
   0  -6   5     1350.00     1347.92     22.97 o
   1  -6   5      225.38      224.77     10.86 o
   2  -6   5      550.07      555.90     17.53 o
   3  -6   5     1117.36     1079.98     22.87 o
   4  -6   5     3162.26     3143.15     40.78 o
  -5  -5   5     1653.73     1604.81     29.13 o
  -4  -5   5      588.72      576.96     32.10 o
  -3  -5   5        0.86        4.97      4.66 o
  -2  -5   5       20.38       25.20      6.93 o
  -1  -5   5     1533.46     1571.07     22.84 o
   0  -5   5       85.37       84.79      4.65 o
   1  -5   5      949.83      923.43     28.57 o
   2  -5   5      777.21      753.22     20.48 o
   3  -5   5     1088.01     1121.66     22.01 o
   4  -5   5       65.74       78.74      4.40 o
  -6  -4   5       81.14       74.92      4.31 o
  -5  -4   5       10.37       -3.27      6.43 o
  -4  -4   5     1257.87     1200.16     37.36 o
  -3  -4   5     1055.39     1028.08     18.73 o
  -2  -4   5     7864.98     7774.21     48.98 o
  -1  -4   5        0.16        1.31      2.18 o
   0  -4   5      350.92      361.34     10.82 o
   1  -4   5      169.73      164.20     13.64 o
   2  -4   5     3733.78     3664.71     35.61 o
   3  -4   5      248.50      233.60     10.09 o
   4  -4   5     2041.10     1967.29     30.50 o
   5  -4   5      160.22      157.58      8.03 o
  -7  -3   5     3297.26     3187.29     43.14 o
  -6  -3   5      311.18      323.77     12.51 o
  -5  -3   5     1125.26     1099.71     40.85 o
  -4  -3   5       95.55       98.59      5.11 o
  -3  -3   5      704.17      685.37     25.73 o
  -2  -3   5     2506.72     2380.82     49.26 o
  -1  -3   5     1278.47     1279.46     17.85 o
   0  -3   5      149.18      143.76      6.68 o
   1  -3   5     3594.98     3539.28     43.46 o
   2  -3   5      258.31      256.31      9.64 o
   3  -3   5      889.09      871.17     27.14 o
   4  -3   5      192.34      191.20      9.55 o
   5  -3   5      982.91      959.43     22.86 o
  -7  -2   5      194.94      217.61     10.52 o
  -6  -2   5      110.56      110.71      6.05 o
  -5  -2   5        5.91       11.76      2.08 o
  -4  -2   5     4716.53     4591.87     37.10 o
  -3  -2   5      901.94      858.32     14.93 o
  -2  -2   5     8729.21     8546.99    151.12 o
  -1  -2   5     1263.70     1172.45     16.28 o
   0  -2   5       83.58       84.54      6.00 o
   1  -2   5      435.92      432.61     14.43 o
   2  -2   5     3275.44     3192.47     31.73 o
   3  -2   5     3209.22     3060.78     34.27 o
   4  -2   5       93.32       99.64      5.96 o
   5  -2   5       92.23      100.15      5.13 o
  -8  -1   5      934.98      892.95     45.12 o
  -7  -1   5     2116.15     2046.03     38.27 o
  -6  -1   5     1334.18     1295.00     34.65 o
  -5  -1   5     1239.43     1203.42     48.39 o
  -4  -1   5       59.08       62.42      3.22 o
  -3  -1   5        3.59        6.78      2.40 o
  -2  -1   5     3024.41     2972.67     25.14 o
  -1  -1   5      515.48      529.34     10.60 o
   0  -1   5     1575.18     1555.70     27.56 o
   1  -1   5     2680.57     2645.76     26.41 o
   2  -1   5     1430.51     1400.20     21.04 o
   3  -1   5       97.13      101.01      5.63 o
   4  -1   5       15.82       21.11      3.84 o
   5  -1   5      687.61      720.46     20.68 o
  -8   0   5      718.74      664.17     55.33 o
  -7   0   5        0.43        3.42      2.85 o
  -6   0   5        2.46        1.01      5.28 o
  -5   0   5     1993.61     1891.75     23.96 o
  -4   0   5     2498.22     2383.04     24.51 o
  -3   0   5    11843.42    11229.80     65.35 o
  -2   0   5       46.93       49.94      2.89 o
  -1   0   5       43.23       35.77      2.11 o
   0   0   5      615.09      616.75     11.99 o
   1   0   5     6801.75     6753.75     43.84 o
   2   0   5        4.64        3.04      3.98 o
   3   0   5     2877.89     2836.38     34.39 o
   4   0   5       52.78       60.20      3.34 o
  -8   1   5     3596.35     3288.66    152.97 o
  -7   1   5        0.69       -0.42      3.15 o
  -6   1   5     1100.61     1026.83     55.41 o
  -5   1   5      217.78      194.92     16.16 o
  -4   1   5      724.22      652.87     52.58 o
  -3   1   5     2179.59     2043.16     93.58 o
  -2   1   5     1788.06     1703.35    105.44 o
  -1   1   5       30.36       38.36      1.95 o
   0   1   5     5601.62     5230.80    269.91 o
   1   1   5      117.12      118.83      6.15 o
   2   1   5     1594.04     1485.69     62.80 o
   3   1   5      124.39      121.62      6.54 o
   4   1   5     1106.24     1030.82     80.59 o
  -8   2   5      189.71      206.17     11.00 o
  -7   2   5       29.46       30.00      2.82 o
  -6   2   5       64.68       68.28      5.93 o
  -5   2   5     5673.40     5284.54    144.35 o
  -4   2   5       22.69       38.60      2.17 o
  -3   2   5    10391.59     9956.67    185.23 o
  -2   2   5      432.04      424.39     10.09 o
  -1   2   5       73.66       76.13     14.30 o
   0   2   5      120.52      129.42      6.20 o
   1   2   5     4610.54     4350.08    185.87 o
   2   2   5     2083.52     1921.70    117.23 o
   3   2   5      311.71      351.32     29.70 o
   4   2   5       21.04       17.87      3.45 o
  -8   3   5     1813.50     1687.73     30.38 o
  -7   3   5      412.21      400.82     28.02 o
  -6   3   5      444.38      418.44     12.42 o
  -5   3   5      303.78      282.00      9.71 o
  -4   3   5       65.29       66.33      3.86 o
  -3   3   5     3413.38     3223.45    155.46 o
  -2   3   5     1011.72     1010.47     16.49 o
  -1   3   5     1630.68     1561.61     46.21 o
   0   3   5     3278.44     3175.80     32.48 o
   1   3   5      854.88      782.51     33.19 o
   2   3   5        4.75       16.66      6.56 o
   3   3   5       57.85       52.88      3.39 o
  -8   4   5       31.72       34.70      3.56 o
  -7   4   5       73.67       76.68      7.56 o
  -6   4   5      820.31      760.69     17.36 o
  -5   4   5     3652.48     3393.41     33.56 o
  -4   4   5     5825.57     5475.85     47.45 o
  -3   4   5      234.17      223.03      9.26 o
  -2   4   5       28.91       29.10      1.78 o
  -1   4   5      636.58      579.27     28.26 o
   0   4   5     3849.47     3810.05     38.73 o
   1   4   5      156.01      146.83      7.35 o
   2   4   5     1920.27     1797.28     31.22 o
  -8   5   5      205.92      199.17     15.52 o
  -7   5   5      610.74      592.91     17.17 o
  -6   5   5      161.96      152.83      8.51 o
  -5   5   5      278.43      282.94     10.61 o
  -4   5   5      483.20      429.95     22.03 o
  -3   5   5     1180.59     1177.01     21.89 o
  -2   5   5      407.33      402.50     12.43 o
  -1   5   5     3168.37     3073.70     35.87 o
   0   5   5      760.33      767.52     18.70 o
   1   5   5      974.01      966.84     53.98 o
   2   5   5       79.74      100.38      6.45 o
  -7   6   5      112.24      118.68      7.29 o
  -6   6   5     2870.20     2704.56     57.25 o
  -5   6   5       56.58       63.58      5.32 o
  -4   6   5     3720.95     3617.02     49.37 o
  -3   6   5      177.43      165.67     15.80 o
  -2   6   5      223.59      212.94     10.14 o
  -1   6   5        8.74       11.17      4.62 o
   0   6   5     3627.86     3489.90     43.94 o
  -6   7   5      217.52      228.78     10.95 o
  -5   7   5      156.94      184.86      9.59 o
  -4   7   5     1075.09      986.74     31.90 o
  -3   7   5     1052.92     1007.33     37.45 o
  -2   7   5      331.30      314.06     13.38 o
  -1   7   5     2197.55     2003.26     75.98 o
  -1  -7   6      157.45      156.18      7.67 o
   0  -7   6      775.46      790.85     19.72 o
   1  -7   6        1.78        5.40      6.60 o
  -3  -6   6      400.84      407.95     14.59 o
  -2  -6   6      219.55      203.58     10.26 o
  -1  -6   6      950.89      966.44     20.68 o
   0  -6   6     1447.49     1385.56     36.55 o
   1  -6   6      600.11      589.66     23.63 o
   2  -6   6     2186.25     2180.19     72.91 o
  -5  -5   6     1101.36     1136.26     27.84 o
  -4  -5   6       10.17        7.34      5.82 o
  -3  -5   6     2585.04     2555.41     38.27 o
  -2  -5   6       32.29       29.20      6.74 o
  -1  -5   6      838.41      853.88     50.40 o
   0  -5   6      171.24      167.95      8.42 o
   1  -5   6        0.45        8.18      2.75 o
   2  -5   6       53.95       55.44      3.56 o
   3  -5   6     1292.66     1243.65     36.03 o
  -6  -4   6     1360.84     1337.44     47.85 o
  -5  -4   6      246.24      242.05     12.73 o
  -4  -4   6     1396.94     1419.74     40.01 o
  -3  -4   6      157.89      148.32      8.09 o
  -2  -4   6      480.15      494.92     39.69 o
  -1  -4   6      131.02      127.70      6.76 o
   0  -4   6     4421.05     4373.87    186.85 o
   1  -4   6      826.61      809.17     60.62 o
   2  -4   6      656.99      679.99     30.41 o
   3  -4   6        7.34       10.88      3.73 o
   4  -4   6      207.88      215.64     11.44 o
  -6  -3   6      114.13      131.74      7.04 o
  -5  -3   6     1566.82     1575.09     69.85 o
  -4  -3   6     1225.26     1173.78     64.69 o
  -3  -3   6      929.05      935.32     45.02 o
  -2  -3   6        1.08       -0.05      5.62 o
  -1  -3   6     2332.53     2261.77    117.51 o
   0  -3   6       52.08       44.30      4.64 o
   1  -3   6      102.93       87.60     10.80 o
   2  -3   6      170.56      166.54     22.90 o
   3  -3   6     2036.81     2042.88    114.83 o
   4  -3   6      801.15      760.86     42.18 o
  -7  -2   6      152.28      139.44      8.03 o
  -6  -2   6     2635.46     2528.16     72.88 o
  -5  -2   6      311.61      306.22     14.95 o
  -4  -2   6      451.27      421.72     12.28 o
  -3  -2   6      260.07      247.80      9.86 o
  -2  -2   6     2845.06     2813.62    130.49 o
  -1  -2   6     1845.65     1775.19    108.48 o
   0  -2   6     1932.09     1932.81    106.15 o
   1  -2   6     4130.68     4080.51    186.32 o
   2  -2   6       76.26       73.04      5.80 o
   3  -2   6      229.54      222.56     14.81 o
   4  -2   6       15.73       16.62      2.70 o
  -7  -1   6        3.77        6.58      3.59 o
  -6  -1   6     2067.51     2040.86     58.73 o
  -5  -1   6      195.93      181.63      8.93 o
  -4  -1   6     4329.03     4227.19    101.97 o
  -3  -1   6      106.35      102.91      7.14 o
  -2  -1   6      857.13      857.36     27.10 o
  -1  -1   6      659.44      624.08     13.11 o
   0  -1   6        9.74       12.58      1.35 o
   1  -1   6        0.62        8.18      1.60 o
   2  -1   6     1428.67     1366.86     74.81 o
   3  -1   6      705.11      714.17     18.69 o
   4  -1   6     3247.34     3148.92     97.73 o
  -8   0   6      218.38      194.13     10.12 o
  -7   0   6     1656.21     1658.51     90.01 o
  -6   0   6     1630.14     1532.40     85.11 o
  -5   0   6     2175.72     2140.46    100.17 o
  -4   0   6      168.04      168.16      8.52 o
  -3   0   6      309.70      331.43     17.81 o
  -2   0   6      956.53      889.57     51.47 o
  -1   0   6     4831.12     4751.86    191.35 o
   0   0   6      225.72      237.30     17.37 o
   1   0   6      813.66      834.66     47.27 o
   2   0   6       45.02       56.06      2.85 o
   3   0   6      308.77      315.19     12.82 o
   4   0   6      620.55      596.53     19.14 o
  -8   1   6        1.54       13.43      4.22 o
  -7   1   6      189.24      184.08     17.70 o
  -6   1   6     2996.69     2902.35    103.38 o
  -5   1   6     1189.54     1172.55     19.77 o
  -4   1   6     1908.19     1893.66    113.41 o
  -3   1   6      103.73      100.13      4.74 o
  -2   1   6     1931.69     1898.34     53.03 o
  -1   1   6      130.34      131.50      9.49 o
   0   1   6        2.02        8.35      2.52 o
   1   1   6        8.69        8.57      3.52 o
   2   1   6     3071.89     2959.13    147.42 o
   3   1   6      498.16      508.38     16.75 o
  -8   2   6       52.51       60.04      3.29 o
  -7   2   6     2641.46     2423.36    132.69 o
  -6   2   6       37.01       41.12      2.58 o
  -5   2   6      304.51      309.54     20.47 o
  -4   2   6      167.40      173.56      8.95 o
  -3   2   6     3514.49     3539.29    142.94 o
  -2   2   6     1085.84     1119.31     36.87 o
  -1   2   6     3297.90     3274.89     92.11 o
   0   2   6     3490.53     3435.14    118.08 o
   1   2   6       28.46       31.44      6.01 o
   2   2   6      278.55      259.33     11.97 o
   3   2   6      126.91      121.63      7.51 o
  -8   3   6        1.10        8.04      4.99 o
  -7   3   6     1481.94     1420.21     53.69 o
  -6   3   6      735.93      707.27     18.27 o
  -5   3   6     2523.00     2530.49     67.61 o
  -4   3   6     1154.61     1086.98     26.42 o
  -3   3   6      156.40      158.79     12.28 o
  -2   3   6     1155.92     1111.40     36.81 o
  -1   3   6        1.18        4.21      2.71 o
   0   3   6       44.37       48.14      2.54 o
   1   3   6      558.28      542.40     20.89 o
   2   3   6     1034.57     1018.71     26.32 o
  -8   4   6      861.97      797.12     32.59 o
  -7   4   6     2003.78     1867.35     29.66 o
  -6   4   6     1321.06     1227.73     39.18 o
  -5   4   6      100.69      104.51     13.07 o
  -4   4   6      369.87      373.81     11.70 o
  -3   4   6     1141.70     1100.04     19.79 o
  -2   4   6     4011.76     3882.49     38.06 o
  -1   4   6        2.32       12.78      2.17 o
   0   4   6      613.58      608.01     17.02 o
   1   4   6       20.52       32.54      5.64 o
  -7   5   6     2872.47     2939.36     55.83 o
  -6   5   6      409.23      391.57     13.52 o
  -5   5   6     1619.52     1578.96     57.91 o
  -4   5   6      192.13      175.35     17.54 o
  -3   5   6      555.80      547.52     18.72 o
  -2   5   6       72.78       82.57      4.70 o
  -1   5   6       96.52      111.89      6.38 o
   0   5   6       58.81       58.91      3.09 o
  -6   6   6      314.44      292.88     12.12 o
  -5   6   6       81.34       79.38     13.13 o
  -4   6   6     1851.06     1883.13     40.26 o
  -3   6   6      137.01      147.03      7.10 o
  -2   6   6     2835.31     2741.72     37.14 o
  -1   6   6      959.10      934.58     26.86 o
  -4   7   6        0.43        1.82      3.78 o
  -2  -6   7     2320.85     2362.16    111.94 o
  -1  -6   7       23.25       27.21      3.88 o
   0  -6   7      399.99      425.27     27.57 o
  -4  -5   7       59.96       57.72      3.26 o
  -3  -5   7       12.19       15.54      2.46 o
  -2  -5   7      548.59      561.79     16.10 o
  -1  -5   7      856.20      840.92     36.06 o
   0  -5   7       75.09       72.43      7.26 o
   1  -5   7      957.34      948.92     32.01 o
   2  -5   7      142.51      141.89      7.60 o
  -5  -4   7       13.98       16.03      3.32 o
  -4  -4   7      969.29     1003.59     29.70 o
  -3  -4   7       22.92       22.95      4.29 o
  -2  -4   7     2916.27     3025.27     35.07 o
  -1  -4   7      460.71      475.18     35.24 o
   0  -4   7       46.95       51.65      3.52 o
   1  -4   7      255.05      228.48     10.59 o
   2  -4   7     1996.65     1974.18     81.59 o
  -6  -3   7     1184.09     1186.56     59.03 o
  -5  -3   7      120.84      115.71      6.62 o
  -4  -3   7      196.82      190.97      9.66 o
  -3  -3   7       12.19       13.72      3.61 o
  -2  -3   7     1284.29     1245.70     53.79 o
  -1  -3   7      706.06      714.98     23.68 o
   0  -3   7      846.78      873.01     18.38 o
   1  -3   7     1963.71     1970.61     99.38 o
   2  -3   7      876.71      841.25     25.11 o
   3  -3   7       59.34       71.25      3.91 o
  -6  -2   7       24.76       27.50      3.98 o
  -5  -2   7       25.75       31.12      2.15 o
  -4  -2   7     1586.22     1635.23     25.21 o
  -3  -2   7     2527.60     2530.56     42.35 o
  -2  -2   7      675.09      680.10     31.99 o
  -1  -2   7      451.83      483.55     16.01 o
   0  -2   7      292.41      308.69     11.14 o
   1  -2   7     3411.98     3345.50     84.87 o
   2  -2   7       95.04      100.13      5.81 o
   3  -2   7     2712.32     2626.26    103.39 o
  -7  -1   7      215.24      217.77     11.31 o
  -6  -1   7     1183.86     1219.34     45.19 o
  -5  -1   7      227.45      206.72      9.50 o
  -4  -1   7       81.82       86.08      8.91 o
  -3  -1   7      527.33      550.85     13.68 o
  -2  -1   7     1355.67     1410.78     52.25 o
  -1  -1   7        0.08        1.03      4.59 o
   0  -1   7     1487.05     1512.83     29.41 o
   1  -1   7      619.20      623.10     28.10 o
   2  -1   7     1226.82     1294.72     25.15 o
   3  -1   7       34.64       38.48      2.85 o
  -7   0   7       47.41       49.71      4.35 o
  -6   0   7       49.37       57.06      4.25 o
  -5   0   7     1732.01     1795.73     26.37 o
  -4   0   7        1.13       11.82      3.26 o
  -3   0   7     4454.12     4444.16    102.01 o
  -2   0   7      487.04      498.21     18.56 o
  -1   0   7      239.03      241.36     17.89 o
   0   0   7      196.97      190.03     11.05 o
   1   0   7     4109.79     3986.43    140.20 o
   2   0   7      744.59      737.86     19.34 o
  -7   1   7      548.72      578.58     16.87 o
  -6   1   7      153.83      152.92      7.82 o
  -5   1   7      420.69      441.46     13.29 o
  -4   1   7        6.15        1.60      3.28 o
  -3   1   7      924.98      966.40     18.23 o
  -2   1   7      779.56      796.74     16.79 o
  -1   1   7      270.76      293.78     33.68 o
   0   1   7     2859.68     2953.36     65.80 o
   1   1   7      284.10      273.49     11.90 o
   2   1   7      198.46      217.23     11.14 o
  -7   2   7       12.89       11.84      4.05 o
  -6   2   7        2.50        0.20      3.44 o
  -5   2   7     2234.39     2261.40     29.78 o
  -4   2   7     1288.44     1334.98     37.91 o
  -3   2   7     1509.21     1490.69     59.11 o
  -2   2   7      295.59      329.04     23.91 o
  -1   2   7      416.91      416.92     13.10 o
   0   2   7     3109.24     3101.92     68.11 o
   1   2   7      491.86      469.63     15.92 o
   2   2   7     2250.75     2191.04     52.85 o
  -7   3   7      662.50      654.10     21.14 o
  -6   3   7       81.26       72.79      4.44 o
  -5   3   7      216.12      226.77     13.68 o
  -4   3   7       81.82       81.01      4.02 o
  -3   3   7     1346.64     1346.62     28.22 o
  -2   3   7      105.42      102.18      5.63 o
  -1   3   7     1632.37     1658.14     27.03 o
   0   3   7      789.66      776.63     19.64 o
   1   3   7      950.01      963.01     23.29 o
  -7   4   7      127.28      127.31     10.23 o
  -6   4   7     1470.59     1467.76     30.89 o
  -5   4   7      158.32      157.15      7.78 o
  -4   4   7     3136.76     3152.36     48.93 o
  -3   4   7      132.28      157.71      7.86 o
  -2   4   7      203.36      201.89     10.76 o
  -1   4   7       38.96       50.42      2.99 o
   0   4   7     3029.18     3054.84     47.73 o
  -6   5   7      375.20      439.70     14.78 o
  -5   5   7        2.14        8.29      4.39 o
  -4   5   7      296.13      345.49     12.68 o
  -3   5   7      456.92      494.67     20.35 o
  -2   5   7        2.30        8.05      6.39 o
  -1   5   7     2050.71     2056.57     33.64 o
  -4   6   7      965.65      966.68     24.25 o
  -1  -5   8      349.47      328.44     18.98 o
  -4  -4   8      566.08      592.63     17.81 o
  -3  -4   8       20.55       28.85      2.23 o
  -2  -4   8      998.94     1001.79     22.27 o
  -1  -4   8      721.56      774.90     19.35 o
   0  -4   8     1668.74     1722.93     59.78 o
  -5  -3   8      102.52      106.86      6.20 o
  -4  -3   8      835.86      924.13     21.21 o
  -3  -3   8      382.21      395.35     14.40 o
  -2  -3   8       73.35      110.11     12.43 o
  -1  -3   8      946.20      918.39     31.89 o
   0  -3   8        8.64        7.73      2.43 o
   1  -3   8        4.20        2.26      4.08 o
  -6  -2   8     1307.47     1268.42     36.32 o
  -5  -2   8      929.58      941.71     21.82 o
  -4  -2   8       13.30       15.20      4.10 o
  -3  -2   8      256.19      272.57     11.17 o
  -2  -2   8      775.31      847.69     18.79 o
  -1  -2   8     4328.38     4514.95     44.43 o
   0  -2   8        0.66        3.96      2.72 o
   1  -2   8     1751.76     1779.20     30.83 o
  -6  -1   8     1724.74     1870.31     56.78 o
  -5  -1   8      128.73      150.00      9.33 o
  -4  -1   8     2046.76     2156.05     51.34 o
  -3  -1   8        0.21       -0.44      6.83 o
  -2  -1   8      409.30      409.74     13.59 o
  -1  -1   8      414.57      420.30     13.82 o
   0  -1   8       21.51       29.91      2.53 o
   1  -1   8        0.25       -3.17      3.93 o
  -6   0   8      129.97      117.52      6.79 o
  -5   0   8      879.75      919.04     20.12 o
  -4   0   8        0.86        4.94      3.36 o
  -3   0   8     1544.44     1602.87     25.57 o
  -2   0   8      444.14      466.39     13.85 o
  -1   0   8     2417.39     2513.10     47.59 o
   0   0   8      961.01     1012.25     21.85 o
   1   0   8      230.80      242.53     11.59 o
  -6   1   8      355.27      376.74     13.90 o
  -5   1   8      848.91      918.93     27.44 o
  -4   1   8      940.81      940.77     20.11 o
  -3   1   8        2.49        4.96      3.08 o
  -2   1   8     1141.04     1217.54     49.52 o
  -1   1   8       12.90       13.73      3.83 o
   0   1   8       84.51       78.10      4.74 o
   1   1   8      558.96      562.43     17.56 o
  -6   2   8      525.61      553.11     16.74 o
  -5   2   8        7.87        8.26      5.25 o
  -4   2   8      288.12      307.57     11.85 o
  -3   2   8     1682.33     1720.41     27.18 o
  -2   2   8     4187.20     4439.11     46.61 o
  -1   2   8      161.08      161.06     23.46 o
   0   2   8     1687.05     1783.56     47.80 o
  -6   3   8        5.22        5.25      4.79 o
  -5   3   8     1449.20     1451.57     25.92 o
  -4   3   8      248.33      265.08     10.85 o
  -3   3   8      131.69      151.86     16.87 o
  -2   3   8      805.46      829.70     19.71 o
  -1   3   8       10.02       12.75      2.39 o
  -5   4   8        3.70        6.31      5.25 o
  -4   4   8     1497.60     1524.01     27.42 o
  -3   4   8      104.85      105.41     10.26 o
  -2   4   8     2357.13     2456.18    108.61 o
  -4  -2   9       71.89       70.88      7.24 o
  -3  -2   9     2770.49     3013.39     38.71 o
  -2  -2   9      122.97      138.81      7.78 o
  -1  -2   9      146.66      156.28      7.63 o
  -4  -1   9       15.31       24.31      4.47 o
  -3  -1   9     1067.62     1169.70     36.99 o
  -2  -1   9      219.00      248.63     30.51 o
  -1  -1   9       88.49      103.62      8.00 o
  -5   0   9     1603.04     1730.94     56.14 o
  -4   0   9     1013.92     1101.95     34.06 o
  -3   0   9     1315.08     1389.80     25.80 o
  -2   0   9      876.18      970.47     35.59 o
  -1   0   9       24.15       29.07      5.75 o
  -5   1   9      263.16      292.90     12.57 o
  -4   1   9      168.49      194.58     10.21 o
  -3   1   9      565.61      651.54     23.00 o
  -2   1   9      293.17      307.83     12.83 o
  -4   2   9     2352.60     2552.38     83.73 o
  -3   2   9        0.34       26.55      2.30 o
 
